# Supplementary material for: RNA-Seq-based analysis of changes in Borrelia burgdorferi gene expression linked to pathogenicity
Source: Parasit Vectors. 2015 Mar 13;8:155. doi: 10.1186/s13071-014-0623-2 (PMC4395869; doi:10.1186/s13071-014-0623-2)
Supplement: Additional file 1: — Tables S1. Using Fisher’s exact test (false discovery rate < 0.05) and fold-change ≥ 2, with 288 upregulated genes in B. garinii SZ. Tables S2: Using Fisher’s exact test (false discovery rate < 0.05) and fold-change ≥ 2, with 443 downregulated genes in B. garinii SZ (upregulated in B. burgdorferi B31). Tables S3. A total of 264 genes mapping to GO terms were identified among upregulated genes in B. garinii SZ. Tables S4. A total of 439 genes mapping to GO terms among downregulated genes in B. garinii SZ (upregulated in B. burgdorferi B31). Tables S5. The KEGG pathway analysis of the genes that were upregulated in B. garinii SZ. Tables S6. The KEGG pathway analysis of the genes that were downregulated in B. garinii SZ (upregulated in B. burgdorferi B31). Tables S7. The primer and the PCR efficiency for each selected genes. [file 13071_2014_623_MOESM1_ESM.zip]

Archive with 7 entries (7 files):
- Table S2.xls
- Table S3.xls
- Table S4.xls
- Table S5.xls
- Table S6.xls
- Table S7.doc
- Table S1.xls
