# Supplementary material for: RNA-Seq-based analysis of changes in Borrelia burgdorferi gene expression linked to pathogenicity
Source: Parasit Vectors. 2015 Mar 13;8:155. doi: 10.1186/s13071-014-0623-2 (PMC4395869; doi:10.1186/s13071-014-0623-2)
Supplement: Additional file 1: — Tables S1. Using Fisher’s exact test (false discovery rate < 0.05) and fold-change ≥ 2, with 288 upregulated genes in B. garinii SZ. Tables S2: Using Fisher’s exact test (false discovery rate < 0.05) and fold-change ≥ 2, with 443 downregulated genes in B. garinii SZ (upregulated in B. burgdorferi B31). Tables S3. A total of 264 genes mapping to GO terms were identified among upregulated genes in B. garinii SZ. Tables S4. A total of 439 genes mapping to GO terms among downregulated genes in B. garinii SZ (upregulated in B. burgdorferi B31). Tables S5. The KEGG pathway analysis of the genes that were upregulated in B. garinii SZ. Tables S6. The KEGG pathway analysis of the genes that were downregulated in B. garinii SZ (upregulated in B. burgdorferi B31). Tables S7. The primer and the PCR efficiency for each selected genes. [file 13071_2014_623_MOESM1_ESM.zip › Table S2.xls]

## Sheet: Sheet1
gene_id	uniprot description	length	b+g+sz_FPKM	b+b+31_FPKM	Fold_change-b+g+sz/b+b+31	p-value	FDR
contig_67	tr|O51576|O51576_BORBU Uncharacterized protein OS=Borrelia burgdorferi (strain ATCC 35210 / B31 / CIP 102532 / DSM 4680) GN=BB_0631 PE=4 SV=1	383	1e-05	21398.5	4.67323e-10	0	0
contig_4	tr|O50997|O50997_BORBU Uncharacterized protein OS=Borrelia burgdorferi (strain ATCC 35210 / B31 / CIP 102532 / DSM 4680) GN=BB_B26 PE=4 SV=1	305	1e-05	4808.07	2.07984e-09	0	0
contig_32	tr|E4S2W7|E4S2W7_BORBJ Putative uncharacterized protein OS=Borrelia burgdorferi (strain JD1) GN=BbuJD1_D12 PE=4 SV=1	672	1e-05	4492.88	2.22574e-09	0	0
contig_351	tr|B9X421|B9X421_BORBG Putative uncharacterized protein OS=Borrelia burgdorferi WI91-23 GN=BBUWI9123_0229 PE=4 SV=1	329	1e-05	2966.79	3.37065e-09	1.78453e-216	2.67415e-213
contig_97	tr|E4QFJ8|E4QFJ8_BORBN Serine hydroxymethyltransferase OS=Borrelia burgdorferi (strain N40) GN=glyA PE=3 SV=1	1330	1e-05	2770.99	3.60882e-09	5.05326e-202	6.88401e-199
contig_319	tr|C0AHF0|C0AHF0_BORBG Putative uncharacterized protein OS=Borrelia burgdorferi 118a GN=BBU118A_0556 PE=4 SV=1	418	1e-05	2674.28	3.73932e-09	5.56345e-195	7.44369e-192
contig_1035	tr|B9X460|B9X460_BORBG 50S ribosomal protein L6 (Fragment) OS=Borrelia burgdorferi WI91-23 GN=rplF PE=3 SV=1	547	1e-05	2307.54	4.33362e-09	6.11513e-168	6.45327e-165
contig_1226	tr|E4QEQ3|E4QEQ3_BORBN Flagellar M-ring protein FliF OS=Borrelia burgdorferi (strain N40) GN=fliF PE=4 SV=1	538	1e-05	2067.37	4.83706e-09	2.36106e-150	2.05704e-147
contig_1010	tr|C0RR26|C0RR26_BORBG Uncharacterized protein OS=Borrelia burgdorferi 118a GN=BBU118A_M22 PE=4 SV=1	375	1e-05	1371.87	7.28932e-09	4.25545e-99	2.70207e-96
contig_59	tr|E4S327|E4S327_BORBJ GMP synthase [glutamine-hydrolyzing] OS=Borrelia burgdorferi (strain JD1) GN=guaA PE=3 SV=1	904	1e-05	1361.46	7.34506e-09	2.35028e-98	1.45535e-95
contig_1073	tr|E4QGG3|E4QGG3_BORBN L-lactate dehydrogenase OS=Borrelia burgdorferi (strain N40) GN=ldh PE=3 SV=1	983	1e-05	1356.13	7.37392e-09	5.52411e-98	3.39262e-95
contig_278	tr|B7J1V7|B7J1V7_BORBZ Basic membrane protein D (BmpD) OS=Borrelia burgdorferi (strain ZS7) GN=bmpD PE=4 SV=1	872	1e-05	1198.99	8.34035e-09	1.47512e-86	7.729e-84
contig_705	tr|E2JNY8|E2JNY8_BORBG Peptidase M16 inactive domain protein OS=Borrelia burgdorferi 156a GN=Bbu156a_0649 PE=3 SV=1	1295	1e-05	1121.62	8.91568e-09	8.00935e-81	4.08237e-78
contig_307	tr|B7J2P9|B7J2P9_BORBZ Signal recognition particle protein OS=Borrelia burgdorferi (strain ZS7) GN=ffh PE=4 SV=1	880	1e-05	1102.57	9.06972e-09	1.54454e-79	7.81933e-77
contig_93	tr|O51756|O51756_BORBU Uncharacterized protein OS=Borrelia burgdorferi (strain ATCC 35210 / B31 / CIP 102532 / DSM 4680) GN=BB_0816 PE=4 SV=2	642	1e-05	1043.3	9.58497e-09	4.27703e-75	2.05423e-72
contig_193	tr|C0SX12|C0SX12_BORBG Flagellar hook protein FlgE OS=Borrelia burgdorferi Bol26 GN=BBUBOL26_0286 PE=4 SV=1	1618	1e-05	1009.23	9.90854e-09	1.04206e-72	4.81961e-70
contig_219	tr|E2L1Q5|E2L1Q5_BORBG Elongation factor G OS=Borrelia burgdorferi CA-11.2A GN=fusA PE=3 SV=1	724	1e-05	979.21	1.02123e-08	1.70817e-70	7.66386e-68
contig_118	tr|B9X7C9|B9X7C9_BORBG Penicillin-binding protein OS=Borrelia burgdorferi 64b GN=BBU64B_0757 PE=4 SV=1	1732	1e-05	976.45	1.02412e-08	2.6241e-70	1.16339e-67
contig_803	tr|Q8KKG6|Q8KKG6_BORBG Outer surface protein (Precursor) OS=Borrelia burgdorferi GN=p46 PE=4 SV=1	309	1e-05	956.45	1.04553e-08	7.83748e-69	3.37489e-66
contig_266	tr|E2L299|E2L299_BORBG LysM domain protein OS=Borrelia burgdorferi CA-11.2A GN=BBUCA112A_0330 PE=4 SV=1	323	1e-05	906.07	1.10367e-08	3.84267e-65	1.58196e-62
contig_310	tr|E4S1V6|E4S1V6_BORBJ 30S ribosomal protein S17 OS=Borrelia burgdorferi (strain JD1) GN=rpsQ PE=3 SV=1	393	1e-05	872.06	1.14671e-08	1.56942e-62	6.09277e-60
contig_2427	tr|O51563|O51563_BORBU Cytidine deaminase OS=Borrelia burgdorferi (strain ATCC 35210 / B31 / CIP 102532 / DSM 4680) GN=cdd PE=4 SV=1	370	1e-05	866.79	1.15368e-08	3.46547e-62	1.32476e-59
contig_154	tr|H7C7Q3|H7C7Q3_BORBU Oligopeptide transport ATP-binding protein OppD OS=Borrelia burgdorferi (strain ATCC 35210 / B31 / CIP 102532 / DSM 4680) GN=BB_0334 PE=3 SV=1	580	1e-05	856.53	1.1675e-08	1.90088e-61	7.1932e-59
contig_614	tr|O51399|O51399_BORBU Spoiiij-associtated protein OS=Borrelia burgdorferi (strain ATCC 35210 / B31 / CIP 102532 / DSM 4680) GN=BB_0443 PE=4 SV=1	1120	1e-05	844.89	1.18359e-08	1.64382e-60	5.97887e-58
contig_737	tr|K4J9M8|K4J9M8_BORAF Cell division protein FtsZ OS=Borrelia afzelii HLJ01 GN=ftsZ PE=3 SV=1	886	1e-05	844.81	1.1837e-08	1.64382e-60	5.97887e-58
contig_553	tr|E4S1J0|E4S1J0_BORBJ Methylglyoxal synthase OS=Borrelia burgdorferi (strain JD1) GN=mgsA PE=3 SV=1	898	1e-05	720.35	1.38821e-08	1.74044e-51	5.30097e-49
contig_860	tr|O51367|O51367_BORBU Uncharacterized protein OS=Borrelia burgdorferi (strain ATCC 35210 / B31 / CIP 102532 / DSM 4680) GN=BB_0406 PE=4 SV=1	981	1e-05	717.83	1.39309e-08	2.61439e-51	7.9306e-49
contig_65	tr|O51676|O51676_BORBU Sua5/YciO/YrdC/YwlC family protein, putative OS=Borrelia burgdorferi (strain ATCC 35210 / B31 / CIP 102532 / DSM 4680) GN=BB_0734 PE=4 SV=1	1152	1e-05	710.66	1.40714e-08	9.55194e-51	2.87425e-48
contig_428	sp|O51526|DPO3A_BORBU DNA polymerase III subunit alpha OS=Borrelia burgdorferi (strain ATCC 35210 / B31 / CIP 102532 / DSM 4680) GN=dnaE PE=3 SV=2	887	1e-05	706.86	1.41471e-08	1.43012e-50	4.26906e-48
contig_308	tr|Q9S036|Q9S036_BORBU ErpP protein OS=Borrelia burgdorferi (strain ATCC 35210 / B31 / CIP 102532 / DSM 4680) GN=erpP PE=4 SV=1	1174	1e-05	701.62	1.42527e-08	3.3377e-50	9.92382e-48
contig_240	tr|H7C7M2|H7C7M2_BORBU Uncharacterized protein OS=Borrelia burgdorferi (strain ATCC 35210 / B31 / CIP 102532 / DSM 4680) GN=BB_K47 PE=4 SV=1	865	1e-05	694.29	1.44032e-08	1.18628e-49	3.48562e-47
contig_30	tr|G0ALT5|G0ALT5_BORBD 50S ribosomal protein L14 OS=Borrelia bissettii (strain DN127) GN=rplN PE=3 SV=1	447	1e-05	661.78	1.51108e-08	2.94696e-47	8.26982e-45
contig_215	sp|O51596|SECD_BORBU Protein translocase subunit SecD OS=Borrelia burgdorferi (strain ATCC 35210 / B31 / CIP 102532 / DSM 4680) GN=secD PE=3 SV=2	2659	1e-05	656.78	1.52258e-08	6.88324e-47	1.91723e-44
contig_58	tr|O50951|O50951_BORBU Surface lipoprotein P27 OS=Borrelia burgdorferi (strain ATCC 35210 / B31 / CIP 102532 / DSM 4680) GN=BB_A60 PE=4 SV=1	1016	1e-05	602.93	1.65857e-08	8.30089e-43	2.11549e-40
contig_1462	tr|O51129|O51129_BORBU Uncharacterized protein OS=Borrelia burgdorferi (strain ATCC 35210 / B31 / CIP 102532 / DSM 4680) GN=BB_0102 PE=4 SV=1	1069	1e-05	580.52	1.72259e-08	2.30917e-41	5.74806e-39
contig_1716	tr|O51366|O51366_BORBU Uncharacterized protein OS=Borrelia burgdorferi (strain ATCC 35210 / B31 / CIP 102532 / DSM 4680) GN=BB_0405 PE=4 SV=1	353	1e-05	561.95	1.77952e-08	7.02123e-40	1.69155e-37
contig_1016	tr|E4S3L7|E4S3L7_BORBJ PF-32 protein OS=Borrelia burgdorferi (strain JD1) GN=BbuJD1_N34 PE=4 SV=1	370	1e-05	559.18	1.78833e-08	1.1127e-39	2.66358e-37
contig_216	tr|C0SY98|C0SY98_BORBG Isoprenyl transferase OS=Borrelia burgdorferi Bol26 GN=uppS PE=3 SV=1	1341	1e-05	554.03	1.80496e-08	2.60884e-39	6.20539e-37
contig_203	tr|E4QEQ7|E4QEQ7_BORBN ATP-dependent protease ATPase subunit HslU OS=Borrelia burgdorferi (strain N40) GN=hslU PE=3 SV=1	818	1e-05	530.3	1.88573e-08	1.10812e-37	2.5313e-35
contig_1166	tr|O51763|O51763_BORBU Lipoprotein, putative OS=Borrelia burgdorferi (strain ATCC 35210 / B31 / CIP 102532 / DSM 4680) GN=BB_0823 PE=4 SV=1	798	1e-05	529.62	1.88815e-08	1.85202e-37	4.20498e-35
contig_1500	tr|O51623|O51623_BORBU Methyl-accepting chemotaxis protein OS=Borrelia burgdorferi (strain ATCC 35210 / B31 / CIP 102532 / DSM 4680) GN=BB_0680 PE=4 SV=1	1247	1e-05	512.18	1.95244e-08	2.14559e-36	4.79882e-34
contig_1540	tr|O51143|O51143_BORBU Pts system, maltose and glucose-specific iiabc component OS=Borrelia burgdorferi (strain ATCC 35210 / B31 / CIP 102532 / DSM 4680) GN=BB_0116 PE=4 SV=2	575	1e-05	509.42	1.96302e-08	3.29906e-36	7.24884e-34
contig_1495	tr|E4S1C9|E4S1C9_BORBJ Cell division protein ftsA OS=Borrelia burgdorferi (strain JD1) GN=ftsA PE=3 SV=1	1326	1e-05	499.55	2.0018e-08	1.79072e-35	3.88904e-33
contig_1254	tr|E4QFS2|E4QFS2_BORBN Phosphoglycolate phosphatase OS=Borrelia burgdorferi (strain N40) GN=BbuN40_0676 PE=4 SV=1	499	1e-05	488.77	2.04595e-08	1.54688e-34	3.22846e-32
contig_1025	tr|O50817|O50817_BORBU Uncharacterized protein OS=Borrelia burgdorferi (strain ATCC 35210 / B31 / CIP 102532 / DSM 4680) GN=BB_K13 PE=4 SV=2	1192	1e-05	487.27	2.05225e-08	1.48415e-34	3.10617e-32
contig_3529	sp|P33561|RHO_BORBU Transcription termination factor Rho OS=Borrelia burgdorferi (strain ATCC 35210 / B31 / CIP 102532 / DSM 4680) GN=rho PE=3 SV=3	752	1e-05	483.02	2.07031e-08	3.62221e-34	7.49717e-32
contig_337	tr|H7C7P3|H7C7P3_BORBU Flagellar motor apparatus OS=Borrelia burgdorferi (strain ATCC 35210 / B31 / CIP 102532 / DSM 4680) GN=BB_0280 PE=4 SV=1	1817	1e-05	467.07	2.14101e-08	4.40876e-33	8.92786e-31
contig_1440	tr|E4QFQ3|E4QFQ3_BORBN Ribose-5-phosphate isomerase A OS=Borrelia burgdorferi (strain N40) GN=rpiA PE=3 SV=1	604	1e-05	447.2	2.23614e-08	1.31226e-31	2.56717e-29
contig_4841	tr|B7J2H0|B7J2H0_BORBZ Aminoacyl-histidine dipeptidase OS=Borrelia burgdorferi (strain ZS7) GN=BbuZS7_0622 PE=4 SV=1	377	1e-05	437.43	2.28608e-08	7.165e-31	1.373e-28
contig_1808	tr|Q9R3A6|Q9R3A6_BORBU Uncharacterized protein OS=Borrelia burgdorferi (strain ATCC 35210 / B31 / CIP 102532 / DSM 4680) GN=BB_L17 PE=4 SV=1	1084	1e-05	435.35	2.297e-08	1.12944e-30	2.12091e-28
contig_109	tr|O51670|O51670_BORBU CoA-disulfide reductase OS=Borrelia burgdorferi (strain ATCC 35210 / B31 / CIP 102532 / DSM 4680) GN=cdr PE=4 SV=2	1463	1e-05	429.34	2.32916e-08	2.51443e-30	4.69816e-28
contig_34	tr|E2L1V7|E2L1V7_BORBG 30S ribosomal protein S3 OS=Borrelia burgdorferi CA-11.2A GN=rpsC PE=3 SV=1	1382	1e-05	427.3	2.34028e-08	3.91426e-30	7.29552e-28
contig_148	tr|B9X6I6|B9X6I6_BORBG Putative peptidase OS=Borrelia burgdorferi 64b GN=BBU64B_0070 PE=4 SV=1	1471	1e-05	407.23	2.45561e-08	1.1702e-28	2.06302e-26
contig_3706	tr|B9X3J8|B9X3J8_BORBG Methyl-accepting chemotaxis protein OS=Borrelia burgdorferi WI91-23 GN=BBUWI9123_0645 PE=4 SV=1	978	1e-05	402.22	2.4862e-08	2.7373e-28	4.7366e-26
contig_6107	tr|E4QGZ4|E4QGZ4_BORBN Putative uncharacterized protein OS=Borrelia burgdorferi (strain N40) GN=BbuN40_K33 PE=4 SV=1	378	1e-05	401.56	2.49029e-08	2.62818e-28	4.61169e-26
contig_20	tr|O50912|O50912_BORBU Uncharacterized protein OS=Borrelia burgdorferi (strain ATCC 35210 / B31 / CIP 102532 / DSM 4680) GN=BB_A19 PE=4 SV=1	1402	1e-05	400.77	2.4952e-08	4.36886e-28	7.49064e-26
contig_53	tr|O51131|O51131_BORBU Periplasmic serine protease DO OS=Borrelia burgdorferi (strain ATCC 35210 / B31 / CIP 102532 / DSM 4680) GN=BB_0104 PE=4 SV=2	1288	1e-05	385.66	2.59296e-08	5.62723e-27	9.47473e-25
contig_1233	tr|O51529|O51529_BORBU Carboxypeptidase, putative OS=Borrelia burgdorferi (strain ATCC 35210 / B31 / CIP 102532 / DSM 4680) GN=BB_0582 PE=4 SV=1	1028	1e-05	378.96	2.6388e-08	1.17837e-26	1.94472e-24
contig_2899	tr|E4QF65|E4QF65_BORBN DNA polymerase III, subunits gamma and tau OS=Borrelia burgdorferi (strain N40) GN=BbuN40_0461 PE=4 SV=1	462	1e-05	378.69	2.64068e-08	1.17837e-26	1.94472e-24
contig_1798	tr|E2JLF3|E2JLF3_BORAF Elongation factor G OS=Borrelia afzelii ACA-1 GN=fusA PE=3 SV=1	387	1e-05	371.91	2.68882e-08	4.22956e-26	6.9193e-24
contig_1327	tr|D6RW23|D6RW23_BORVA CheC-like family protein OS=Borrelia valaisiana VS116 GN=BVAVS116_0689 PE=4 SV=1	318	1e-05	366.11	2.73142e-08	9.86907e-26	1.5868e-23
contig_356	tr|C0SZX0|C0SZX0_BORBG Glucosamine-6-phosphate deaminase OS=Borrelia burgdorferi 29805 GN=nagB PE=3 SV=1	1329	1e-05	355.92	2.80962e-08	5.28572e-25	8.23363e-23
contig_483	tr|O50692|O50692_BORBU Lipoprotein, putative OS=Borrelia burgdorferi (strain ATCC 35210 / B31 / CIP 102532 / DSM 4680) GN=BB_H37 PE=4 SV=1	503	1e-05	352.3	2.83849e-08	1.35413e-24	2.09194e-22
contig_616	tr|E4S1K9|E4S1K9_BORBJ Basic membrane protein A (Immunodominant antigen P39) OS=Borrelia burgdorferi (strain JD1) GN=BbuJD1_0383 PE=4 SV=1	1881	1e-05	350.38	2.85404e-08	1.22953e-24	1.90338e-22
contig_7978	tr|B9ACC0|B9ACC0_BORBG Serine-type D-Ala-D-Ala carboxypeptidase OS=Borrelia burgdorferi 72a GN=BBU72A_0619 PE=3 SV=1	308	1e-05	345.47	2.89461e-08	2.86037e-24	4.27777e-22
contig_3061	tr|O51252|O51252_BORBU Tetratricopeptide repeat domain protein OS=Borrelia burgdorferi (strain ATCC 35210 / B31 / CIP 102532 / DSM 4680) GN=BB_0236 PE=4 SV=1	404	1e-05	338.9	2.95072e-08	1.0232e-23	1.5181e-21
contig_1434	tr|C0SWT4|C0SWT4_BORBG Ribonuclease Z OS=Borrelia burgdorferi Bol26 GN=rnz PE=3 SV=1	361	1e-05	336.94	2.96789e-08	1.59781e-23	2.30669e-21
contig_1250	tr|C0R7D3|C0R7D3_BORBG Arginine-ornithine antiporter OS=Borrelia burgdorferi 64b GN=BBU64B_F0011 PE=4 SV=1	1101	1e-05	328.41	3.04497e-08	5.56192e-23	7.9987e-21
contig_1424	tr|E4S166|E4S166_BORBJ Apolipoprotein N-acyltransferase OS=Borrelia burgdorferi (strain JD1) GN=lnt PE=3 SV=1	989	1e-05	326.61	3.06176e-08	8.7194e-23	1.24677e-20
contig_339	tr|O51661|O51661_BORBU Rod shape-determining protein RodA OS=Borrelia burgdorferi (strain ATCC 35210 / B31 / CIP 102532 / DSM 4680) GN=mrdB PE=4 SV=2	408	1e-05	326.4	3.06373e-08	8.7194e-23	1.24677e-20
contig_2340	tr|E4S199|E4S199_BORBJ Flagellar biosynthesis protein FlhF (Flagella-associated GTP-bindingprotein) OS=Borrelia burgdorferi (strain JD1) GN=BbuJD1_0270 PE=4 SV=1	945	1e-05	324.34	3.08318e-08	1.38889e-22	1.92711e-20
contig_226	tr|C0T0W3|C0T0W3_BORBG Putative zinc protease (Fragment) OS=Borrelia burgdorferi 29805 GN=BBU29805_0560 PE=3 SV=1	733	1e-05	323.79	3.08842e-08	1.29704e-22	1.80636e-20
contig_1467	tr|O51310|O51310_BORBU Oligopeptide transport system permease protein OppC OS=Borrelia burgdorferi (strain ATCC 35210 / B31 / CIP 102532 / DSM 4680) GN=BB_0333 PE=3 SV=1	1297	1e-05	309.16	3.23457e-08	1.78323e-21	2.36478e-19
contig_1987	tr|O50744|O50744_BORBU Phage terminase, large subunit, pbsx family OS=Borrelia burgdorferi (strain ATCC 35210 / B31 / CIP 102532 / DSM 4680) GN=BB_G21 PE=4 SV=1	310	1e-05	300.19	3.33122e-08	5.74152e-21	7.40429e-19
contig_632	tr|O54655|O54655_BORBU FlbF protein OS=Borrelia burgdorferi (strain ATCC 35210 / B31 / CIP 102532 / DSM 4680) GN=BB_0180 PE=4 SV=1	381	1e-05	286.77	3.48712e-08	7.78544e-20	9.65782e-18
contig_2223	tr|O51099|O51099_BORBU Membrane protein, putative OS=Borrelia burgdorferi (strain ATCC 35210 / B31 / CIP 102532 / DSM 4680) GN=BB_0072 PE=4 SV=1	805	1e-05	281.77	3.54899e-08	1.8217e-19	2.18738e-17
contig_658	tr|O51621|O51621_BORBU Ribose/galactose ABC transporter, permease protein OS=Borrelia burgdorferi (strain ATCC 35210 / B31 / CIP 102532 / DSM 4680) GN=BB_0678 PE=4 SV=1	1840	1e-05	280.85	3.56062e-08	1.69229e-19	2.03853e-17
contig_1383	tr|O51298|O51298_BORBU Exported protein OS=Borrelia burgdorferi (strain ATCC 35210 / B31 / CIP 102532 / DSM 4680) GN=BB_0319 PE=4 SV=1	793	1e-05	280.62	3.56354e-08	1.69229e-19	2.03853e-17
contig_401	tr|O50958|O50958_BORBU Putative surface protein OS=Borrelia burgdorferi (strain ATCC 35210 / B31 / CIP 102532 / DSM 4680) GN=BB_A69 PE=4 SV=1	884	1e-05	266.05	3.75869e-08	1.36995e-18	1.58893e-16
contig_674	tr|C0AJB3|C0AJB3_BORBG Putative transcription factor OS=Borrelia burgdorferi 118a GN=BBU118A_0360 PE=4 SV=1	421	1e-05	264.07	3.78687e-08	2.07793e-18	2.40263e-16
contig_8118	tr|C1FCU4|C1FCU4_BORBG Outer membrane protein OS=Borrelia burgdorferi Bol26 GN=BBUBOL26_A46 PE=4 SV=1	844	1e-05	263.36	3.79708e-08	3.39856e-18	3.89954e-16
contig_2980	tr|C0SY86|C0SY86_BORBG Transcription elongation factor OS=Borrelia burgdorferi Bol26 GN=BBUBOL26_0131 PE=3 SV=1	625	1e-05	262.58	3.80836e-08	3.19875e-18	3.68722e-16
contig_424	tr|E4S2N6|E4S2N6_BORBJ GTPase obg OS=Borrelia burgdorferi (strain JD1) GN=obg PE=3 SV=1	925	1e-05	262.48	3.80981e-08	3.19875e-18	3.68722e-16
contig_1545	tr|E2L1D5|E2L1D5_BORBG Outer membrane protein OS=Borrelia burgdorferi CA-11.2A GN=BBUCA112A_0836 PE=4 SV=1	475	1e-05	258.84	3.86339e-08	7.94305e-18	8.8431e-16
contig_3975	sp|O51769|SBCD_BORBU Nuclease SbcCD subunit D OS=Borrelia burgdorferi (strain ATCC 35210 / B31 / CIP 102532 / DSM 4680) GN=sbcD PE=3 SV=1	397	1e-05	256.7	3.8956e-08	7.3609e-18	8.23168e-16
contig_1405	tr|O50954|O50954_BORBU Lipoprotein, putative OS=Borrelia burgdorferi (strain ATCC 35210 / B31 / CIP 102532 / DSM 4680) GN=BB_A65 PE=4 SV=1	537	1e-05	248.42	4.02544e-08	4.34123e-17	4.60724e-15
contig_6199	tr|O51484|O51484_BORBU Exodeoxyribonuclease III OS=Borrelia burgdorferi (strain ATCC 35210 / B31 / CIP 102532 / DSM 4680) GN=xth PE=4 SV=1	463	1e-05	246.4	4.05844e-08	3.95662e-17	4.20501e-15
contig_2327	sp|O51337|LGT_BORBU Prolipoprotein diacylglyceryl transferase OS=Borrelia burgdorferi (strain ATCC 35210 / B31 / CIP 102532 / DSM 4680) GN=lgt PE=3 SV=1	1116	1e-05	241.71	4.13719e-08	9.17464e-17	9.66835e-15
contig_1850	tr|C0AP37|C0AP37_9SPIO Ribosomal protein S1 OS=Borrelia sp. SV1 GN=BSV1_0133 PE=4 SV=1	467	1e-05	241.25	4.14508e-08	9.17464e-17	9.66835e-15
contig_940	tr|E2L121|E2L121_BORBG RNA polymerase sigma factor OS=Borrelia burgdorferi CA-11.2A GN=rpoD PE=3 SV=1	540	1e-05	241.17	4.14645e-08	9.17464e-17	9.66835e-15
contig_2368	tr|C0SZD7|C0SZD7_BORBG 30S ribosomal protein S16 OS=Borrelia burgdorferi 29805 GN=rpsP PE=3 SV=1	641	1e-05	238.43	4.1941e-08	1.40558e-16	1.475e-14
contig_1292	tr|Q547V1|Q547V1_BORBG DbpA OS=Borrelia burgdorferi GN=dbpA PE=4 SV=1	415	1e-05	235.74	4.24196e-08	3.45975e-16	3.4889e-14
contig_4526	tr|C0T045|C0T045_BORBG Acetoacetate metabolism regulatory protein AtoC OS=Borrelia burgdorferi 29805 GN=BBU29805_0815 PE=4 SV=1	647	1e-05	233.14	4.28927e-08	3.25317e-16	3.29388e-14
contig_194	tr|O51538|O51538_BORBU Caax amino protease family OS=Borrelia burgdorferi (strain ATCC 35210 / B31 / CIP 102532 / DSM 4680) GN=BB_0592 PE=4 SV=1	585	1e-05	233.02	4.29148e-08	3.25317e-16	3.29388e-14
contig_2621	sp|O51713|FLGI_BORBU Flagellar P-ring protein OS=Borrelia burgdorferi (strain ATCC 35210 / B31 / CIP 102532 / DSM 4680) GN=flgI PE=3 SV=1	560	1e-05	225.77	4.42929e-08	1.88625e-15	1.81657e-13
contig_2555	tr|Q5XYM4|Q5XYM4_BORGA Uncharacterized protein OS=Borrelia garinii (strain PBi) GN=BGP257 PE=4 SV=1	702	1e-05	222.86	4.48712e-08	2.76792e-15	2.65203e-13
contig_1402	tr|E4S2C9|E4S2C9_BORBJ Flagellar filament outer layer protein OS=Borrelia burgdorferi (strain JD1) GN=BbuJD1_0668 PE=4 SV=1	657	1e-05	221.02	4.52448e-08	2.65561e-15	2.54768e-13
contig_14209	tr|B7IZV2|B7IZV2_BORBZ Putative phage terminase, pbsx family protein OS=Borrelia burgdorferi (strain ZS7) GN=BbuZS7_A26 PE=4 SV=1	356	1e-05	219.26	4.5608e-08	4.10713e-15	3.92014e-13
contig_4886	tr|C0AP56|C0AP56_9SPIO Glycine betaine, L-proline ABC transporter, permease protein OS=Borrelia sp. SV1 GN=BSV1_0152 PE=3 SV=1	497	1e-05	216.86	4.61127e-08	6.16167e-15	5.85132e-13
contig_1482	tr|Q44791|Q44791_BORBG ErpD OS=Borrelia burgdorferi GN=erpD PE=4 SV=1	974	1e-05	215.95	4.6307e-08	1.02915e-14	9.3128e-13
contig_2289	tr|E4S1V0|E4S1V0_BORBJ 50S ribosomal protein L2 OS=Borrelia burgdorferi (strain JD1) GN=rplB PE=3 SV=1	545	1e-05	213.98	4.67333e-08	9.3427e-15	8.47472e-13
contig_257	tr|E4QEM7|E4QEM7_BORBN Putative uncharacterized protein OS=Borrelia burgdorferi (strain N40) GN=BbuN40_0265 PE=4 SV=1	597	1e-05	213	4.69484e-08	1.5039e-14	1.35434e-12
contig_870	tr|B7J2A5|B7J2A5_BORBZ Phosphoribosyl pyrophosphate synthetase OS=Borrelia burgdorferi (strain ZS7) GN=BbuZS7_0554 PE=3 SV=1	1026	1e-05	210.19	4.7576e-08	2.40457e-14	2.15766e-12
contig_285	tr|B7J1G6|B7J1G6_BORBZ Uncharacterized protein OS=Borrelia burgdorferi (strain ZS7) GN=BbuZS7_0243 PE=4 SV=1	379	1e-05	207.87	4.8107e-08	3.5065e-14	3.13893e-12
contig_2709	tr|C0R7M4|C0R7M4_BORBG Uncharacterized protein OS=Borrelia burgdorferi 64b GN=BBU64B_K0033 PE=4 SV=1	812	1e-05	207.55	4.81812e-08	3.5065e-14	3.13893e-12
contig_773	tr|B7J0V3|B7J0V3_BORBZ Primosomal protein N OS=Borrelia burgdorferi (strain ZS7) GN=priA PE=4 SV=1	346	1e-05	207.24	4.82532e-08	3.5065e-14	3.13893e-12
contig_12818	sp|O51759|KCY2_BORBU Cytidylate kinase 2 OS=Borrelia burgdorferi (strain ATCC 35210 / B31 / CIP 102532 / DSM 4680) GN=cmk2 PE=3 SV=1	432	1e-05	204.21	4.89692e-08	5.16914e-14	4.37137e-12
contig_626	tr|B9X465|B9X465_BORBG Cell division protease FtsH OS=Borrelia burgdorferi WI91-23 GN=BBUWI9123_0856 PE=4 SV=1	465	1e-05	203.4	4.91642e-08	5.00967e-14	4.24609e-12
contig_3947	tr|E4S235|E4S235_BORBJ ABC transporter, ATP-binding protein OS=Borrelia burgdorferi (strain JD1) GN=BbuJD1_0573 PE=4 SV=1	768	1e-05	203.2	4.92126e-08	5.00967e-14	4.24609e-12
contig_1628	tr|B9LYG5|B9LYG5_BORBG Uncharacterized protein OS=Borrelia burgdorferi 72a GN=BBU72A_Q0005 PE=4 SV=1	836	1e-05	200.3	4.99251e-08	7.63961e-14	6.43876e-12
contig_1743	tr|H7C7R5|H7C7R5_BORBU Uncharacterized protein OS=Borrelia burgdorferi (strain ATCC 35210 / B31 / CIP 102532 / DSM 4680) GN=BB_0267 PE=4 SV=1	1575	1e-05	196.18	5.09736e-08	1.78841e-13	1.49719e-11
contig_1083	tr|E2JNW4|E2JNW4_BORBG Lon protease OS=Borrelia burgdorferi 156a GN=lon PE=3 SV=1	1151	1e-05	195.58	5.113e-08	1.76541e-13	1.47958e-11
contig_44	tr|C0RP13|C0RP13_BORBG Uncharacterized protein OS=Borrelia burgdorferi 94a GN=BBU94A_A09 PE=4 SV=1	314	1e-05	192.43	5.19669e-08	4.44957e-13	3.56185e-11
contig_892	tr|C0SZV4|C0SZV4_BORBG Divergent polysaccharide deacetylase family protein OS=Borrelia burgdorferi 29805 GN=BBU29805_0823 PE=4 SV=1	528	1e-05	190.56	5.24769e-08	4.0799e-13	3.26941e-11
contig_4518	tr|E4S2Z8|E4S2Z8_BORBJ Adenine deaminase OS=Borrelia burgdorferi (strain JD1) GN=ade PE=3 SV=1	349	1e-05	187.97	5.32e-08	1.03822e-12	8.26672e-11
contig_6285	tr|B7J1A9|B7J1A9_BORBZ Putative ATPase family associated with various cellular activities (AAA) OS=Borrelia burgdorferi (strain ZS7) GN=BbuZS7_0176 PE=4 SV=1	331	1e-05	184.36	5.42417e-08	1.51705e-12	1.20537e-10
contig_3283	tr|E4QHH7|E4QHH7_BORBN Lipoprotein, putative OS=Borrelia burgdorferi (strain N40) GN=BbuN40_B08 PE=4 SV=1	493	1e-05	181.84	5.49934e-08	2.24007e-12	1.69193e-10
contig_5768	tr|E4S0P3|E4S0P3_BORBJ CBS domain pair protein OS=Borrelia burgdorferi (strain JD1) GN=BbuJD1_0059 PE=4 SV=1	1042	1e-05	177.42	5.63634e-08	3.32541e-12	2.50412e-10
contig_517	tr|O51751|O51751_BORBU Uncharacterized protein OS=Borrelia burgdorferi (strain ATCC 35210 / B31 / CIP 102532 / DSM 4680) GN=BB_0811 PE=4 SV=1	1260	1e-05	174.46	5.73197e-08	8.22726e-12	6.18291e-10
contig_6332	tr|G0AL99|G0AL99_BORBD Flagellar M-ring protein FliF OS=Borrelia bissettii (strain DN127) GN=fliF PE=4 SV=1	631	1e-05	171.59	5.82785e-08	1.20916e-11	8.45912e-10
contig_4936	tr|B7J2N9|B7J2N9_BORBZ Isopentenyl-diphosphate delta-isomerase OS=Borrelia burgdorferi (strain ZS7) GN=fni PE=3 SV=1	625	1e-05	171.54	5.82954e-08	1.20916e-11	8.45912e-10
contig_3933	tr|O51136|O51136_BORBU Acetyl-CoA acetyltransferases subfamily OS=Borrelia burgdorferi (strain ATCC 35210 / B31 / CIP 102532 / DSM 4680) GN=BB_0109 PE=3 SV=1	439	1e-05	168.65	5.92944e-08	1.79542e-11	1.25022e-09
contig_1054	sp|O51038|SYW_BORBU Tryptophan--tRNA ligase OS=Borrelia burgdorferi (strain ATCC 35210 / B31 / CIP 102532 / DSM 4680) GN=trpS PE=3 SV=2	500	1e-05	168.32	5.94106e-08	1.79542e-11	1.25022e-09
contig_4205	tr|C0RP38|C0RP38_BORBG Uncharacterized protein OS=Borrelia burgdorferi 94a GN=BBU94A_A34 PE=4 SV=1	494	1e-05	168.19	5.94566e-08	1.79542e-11	1.25022e-09
contig_4728	tr|E4S2Y9|E4S2Y9_BORBJ Putative uncharacterized protein OS=Borrelia burgdorferi (strain JD1) GN=BbuJD1_H40 PE=4 SV=1	489	1e-05	167.65	5.96481e-08	1.76856e-11	1.23267e-09
contig_528	tr|O51143|O51143_BORBU Pts system, maltose and glucose-specific iiabc component OS=Borrelia burgdorferi (strain ATCC 35210 / B31 / CIP 102532 / DSM 4680) GN=BB_0116 PE=4 SV=2	372	1e-05	166.92	5.99089e-08	2.80996e-11	1.94583e-09
contig_5212	tr|O50687|O50687_BORBU Antigen, P35, putative OS=Borrelia burgdorferi (strain ATCC 35210 / B31 / CIP 102532 / DSM 4680) GN=BB_H32 PE=4 SV=1	454	1e-05	165.41	6.04558e-08	2.693e-11	1.8683e-09
contig_3028	tr|E4S127|E4S127_BORBJ Guanosine-3',5'-bis(Diphosphate) 3'-pyrophosphohydrolase OS=Borrelia burgdorferi (strain JD1) GN=BbuJD1_0198 PE=3 SV=1	1259	1e-05	165.31	6.04924e-08	2.693e-11	1.8683e-09
contig_2417	tr|B9X7D4|B9X7D4_BORBG Valine--tRNA ligase OS=Borrelia burgdorferi 64b GN=valS PE=3 SV=1	1280	1e-05	164.13	6.09273e-08	4.4648e-11	3.08322e-09
contig_1011	tr|E2JPW9|E2JPW9_BORBG IPT/TIG domain protein OS=Borrelia burgdorferi 156a GN=Bbu156a_0269 PE=4 SV=1	806	1e-05	161.59	6.1885e-08	6.53114e-11	4.24049e-09
contig_11599	tr|E4S268|E4S268_BORBJ Probable chemoreceptor glutamine deamidase CheD OS=Borrelia burgdorferi (strain JD1) GN=cheD PE=3 SV=1	628	1e-05	158.25	6.31912e-08	9.64991e-11	6.25458e-09
contig_6232	sp|O51247|RL31B_BORBU 50S ribosomal protein L31 type B OS=Borrelia burgdorferi (strain ATCC 35210 / B31 / CIP 102532 / DSM 4680) GN=rpmE2 PE=3 SV=1	343	1e-05	155.15	6.44538e-08	1.44006e-10	9.30954e-09
contig_1940	tr|B7J1J1|B7J1J1_BORBZ Signal peptidase I OS=Borrelia burgdorferi (strain ZS7) GN=lepB PE=3 SV=1	348	1e-05	154.34	6.4792e-08	1.43442e-10	9.28109e-09
contig_620	sp|O51398|YIDC_BORBU Membrane protein insertase YidC OS=Borrelia burgdorferi (strain ATCC 35210 / B31 / CIP 102532 / DSM 4680) GN=yidC PE=3 SV=1	1257	1e-05	151.26	6.61113e-08	3.52993e-10	2.27024e-08
contig_196	tr|O50997|O50997_BORBU Uncharacterized protein OS=Borrelia burgdorferi (strain ATCC 35210 / B31 / CIP 102532 / DSM 4680) GN=BB_B26 PE=4 SV=1	712	1e-05	147.71	6.77002e-08	5.00532e-10	3.03667e-08
contig_1006	tr|B9ABD3|B9ABD3_BORBG Putative N-acetylmuramoyl-L-alanine amidase OS=Borrelia burgdorferi 72a GN=BBU72A_0644 PE=4 SV=1	895	1e-05	147.3	6.78887e-08	5.00532e-10	3.03667e-08
contig_745	tr|C0APW7|C0APW7_9SPIO Flagellar motor switch protein FliM OS=Borrelia spielmanii A14S GN=fliM PE=3 SV=1	391	1e-05	147.28	6.78979e-08	5.00532e-10	3.03667e-08
contig_11796	tr|C0AHA6|C0AHA6_BORBG Phosphate acetyltransferase OS=Borrelia burgdorferi 118a GN=pta PE=4 SV=1	362	1e-05	147.1	6.7981e-08	5.00532e-10	3.03667e-08
contig_868	tr|C0ANH4|C0ANH4_9SPIO Putative aldose reductase OS=Borrelia sp. SV1 GN=BSV1_0545 PE=4 SV=1	319	1e-05	133.58	7.48615e-08	6.47819e-09	3.56901e-07
contig_2299	tr|B9X620|B9X620_BORBG M23 peptidase domain protein OS=Borrelia burgdorferi 64b GN=BBU64B_0264 PE=4 SV=1	899	1e-05	132.58	7.54262e-08	6.14573e-09	3.38833e-07
contig_4828	tr|H7C7L1|H7C7L1_BORBU ABC transporter, permease protein OS=Borrelia burgdorferi (strain ATCC 35210 / B31 / CIP 102532 / DSM 4680) GN=BB_0332 PE=3 SV=1	377	1e-05	131.4	7.61035e-08	6.11366e-09	3.37563e-07
contig_2541	tr|O50730|O50730_BORBU Uncharacterized protein OS=Borrelia burgdorferi (strain ATCC 35210 / B31 / CIP 102532 / DSM 4680) GN=BB_G07 PE=4 SV=1	402	1e-05	131.25	7.61905e-08	6.11366e-09	3.37563e-07
contig_4583	tr|A5JJL3|A5JJL3_BORBZ Glycerol-3-phosphate dehydrogenase (Fragment) OS=Borrelia burgdorferi (strain ZS7) GN=glpA PE=3 SV=1	348	1e-05	129.57	7.71784e-08	9.2438e-09	5.07772e-07
contig_3025	tr|C0AKD7|C0AKD7_BORBG Xylose operon regulatory protein OS=Borrelia burgdorferi 94a GN=BBU94A_0711 PE=4 SV=1	362	1e-05	128.92	7.75675e-08	1.50308e-08	7.68735e-07
contig_853	tr|C0T061|C0T061_BORBG Oligopeptide ABC transporter, permease protein (Fragment) OS=Borrelia burgdorferi 29805 GN=BBU29805_0798 PE=3 SV=1	1160	1e-05	128.83	7.76217e-08	1.50308e-08	7.68735e-07
contig_5905	tr|O50939|O50939_BORBU Uncharacterized protein OS=Borrelia burgdorferi (strain ATCC 35210 / B31 / CIP 102532 / DSM 4680) GN=BB_A46 PE=4 SV=1	496	1e-05	128.67	7.77182e-08	1.50308e-08	7.68735e-07
contig_6971	tr|B7J1F2|B7J1F2_BORBZ 6-phosphogluconolactonase (6PGL) OS=Borrelia burgdorferi (strain ZS7) GN=BbuZS7_0227 PE=4 SV=1	552	1e-05	128.07	7.80823e-08	1.50308e-08	7.68735e-07
contig_3571	tr|C0RNG3|C0RNG3_BORBG Putative lipoprotein OS=Borrelia burgdorferi 94a GN=BBU94A_AD03 PE=4 SV=1	399	1e-05	119.56	8.364e-08	4.89242e-08	2.47682e-06
contig_6422	tr|C0ANH9|C0ANH9_9SPIO Exodeoxyribonuclease III OS=Borrelia sp. SV1 GN=xth PE=4 SV=1	356	1e-05	116.76	8.56458e-08	7.37829e-08	3.73027e-06
contig_2227	tr|B9X6H1|B9X6H1_BORBG V-type ATP synthase alpha chain (V-type ATPase subunitA) OS=Borrelia burgdorferi 64b GN=BBU64B_0096 PE=4 SV=1	994	1e-05	115.93	8.62589e-08	1.18227e-07	5.44454e-06
contig_8050	tr|C0ALW9|C0ALW9_BORBG UDP-N-acetylmuramate--L-alanine ligase OS=Borrelia burgdorferi 94a GN=murC PE=3 SV=1	678	1e-05	114.54	8.73057e-08	1.12552e-07	5.1896e-06
contig_6329	tr|B7XVG1|B7XVG1_BORGR MutS domain III family protein (Fragment) OS=Borrelia garinii Far04 GN=BGAFAR04_0857 PE=3 SV=1	310	1e-05	114.23	8.75427e-08	1.12552e-07	5.1896e-06
contig_2595	tr|E4S3D8|E4S3D8_BORBJ PF-49 protein OS=Borrelia burgdorferi (strain JD1) GN=BbuJD1_S33 PE=4 SV=1	901	1e-05	113.58	8.80437e-08	1.12173e-07	5.18487e-06
contig_780	tr|C1FCS3|C1FCS3_BORBG Uncharacterized protein OS=Borrelia burgdorferi Bol26 GN=BBUBOL26_A25 PE=4 SV=1	331	1e-05	113.45	8.81446e-08	1.12173e-07	5.18487e-06
contig_719	tr|O51499|O51499_BORBU Uncharacterized protein OS=Borrelia burgdorferi (strain ATCC 35210 / B31 / CIP 102532 / DSM 4680) GN=BB_0549 PE=4 SV=1	431	1e-05	113.43	8.81601e-08	1.12173e-07	5.18487e-06
contig_4613	tr|E2L319|E2L319_BORBG von Willebrand factor type A domain protein OS=Borrelia burgdorferi CA-11.2A GN=BBUCA112A_0177 PE=4 SV=1	714	1e-05	113.06	8.84486e-08	1.12173e-07	5.18487e-06
contig_1273	tr|C0SWL1|C0SWL1_BORBG tRNA-specific 2-thiouridylase MnmA OS=Borrelia burgdorferi Bol26 GN=trmU PE=3 SV=1	391	1e-05	112.52	8.88731e-08	1.74216e-07	7.99835e-06
contig_15406	tr|E4S2W2|E4S2W2_BORBJ Putative uncharacterized protein OS=Borrelia burgdorferi (strain JD1) GN=BbuJD1_D06 PE=4 SV=1	439	1e-05	112.43	8.89442e-08	1.74216e-07	7.99835e-06
contig_7582	tr|C0SXL0|C0SXL0_BORBG Putative uncharacterized protein OS=Borrelia burgdorferi Bol26 GN=BBUBOL26_0226 PE=4 SV=1	330	1e-05	111.84	8.94134e-08	1.69214e-07	7.77823e-06
contig_5685	tr|E4QHN8|E4QHN8_BORBN Immunogenic protein P37 OS=Borrelia burgdorferi (strain N40) GN=BbuN40_D04 PE=4 SV=1	356	1e-05	111.2	8.99281e-08	1.69214e-07	7.77823e-06
contig_30691	tr|E2L2E5|E2L2E5_BORBG ATP-dependent Clp protease, subunit A OS=Borrelia burgdorferi CA-11.2A GN=BBUCA112A_0375 PE=4 SV=1	357	1e-05	110.82	9.02364e-08	2.73599e-07	1.25303e-05
contig_4959	tr|C0AIX5|C0AIX5_BORBG Phosphate ABC transporter, permease protein (Fragment) OS=Borrelia burgdorferi 118a GN=BBU118A_0221 PE=3 SV=1	665	1e-05	110.81	9.02446e-08	2.73599e-07	1.25303e-05
contig_4045	tr|C0T0Z7|C0T0Z7_BORBG Conserved hypothetical integral membrane protein OS=Borrelia burgdorferi 29805 GN=BBU29805_0616 PE=4 SV=1	754	1e-05	108.74	9.19625e-08	2.56444e-07	1.17591e-05
contig_891	tr|K4J924|K4J924_BORAF V-type ATP synthase alpha chain OS=Borrelia afzelii HLJ01 GN=atpA PE=3 SV=1	1323	1e-05	108.18	9.24385e-08	2.56444e-07	1.17591e-05
contig_4995	tr|E2L384|E2L384_BORBG Excinuclease ABC, A subunit OS=Borrelia burgdorferi CA-11.2A GN=uvrA PE=3 SV=1	427	1e-05	107.57	9.29627e-08	4.02004e-07	1.83662e-05
contig_3816	tr|O51062|O51062_BORBU Signal peptidase I OS=Borrelia burgdorferi (strain ATCC 35210 / B31 / CIP 102532 / DSM 4680) GN=lepB PE=3 SV=1	758	1e-05	106.07	9.42774e-08	3.88038e-07	1.7739e-05
contig_1474	tr|O51224|O51224_BORBU Putative methyltransferase OS=Borrelia burgdorferi (strain ATCC 35210 / B31 / CIP 102532 / DSM 4680) GN=BB_0206 PE=4 SV=2	428	1e-05	105.46	9.48227e-08	6.33117e-07	2.62228e-05
contig_4197	tr|E4QGY3|E4QGY3_BORBN Putative uncharacterized protein OS=Borrelia burgdorferi (strain N40) GN=BbuN40_K14 PE=4 SV=1	464	1e-05	103.98	9.61723e-08	5.86157e-07	2.4345e-05
contig_10582	tr|O51294|O51294_BORBU Octaprenyl-diphosphate synthase OS=Borrelia burgdorferi (strain ATCC 35210 / B31 / CIP 102532 / DSM 4680) GN=BB_0314 PE=3 SV=1	610	1e-05	103.79	9.63484e-08	5.86157e-07	2.4345e-05
contig_3480	tr|E2L1D6|E2L1D6_BORBG Putative uncharacterized protein OS=Borrelia burgdorferi CA-11.2A GN=BBUCA112A_0835 PE=4 SV=1	503	1e-05	103.24	9.68617e-08	5.86157e-07	2.4345e-05
contig_1974	tr|B7XV16|B7XV16_BORGR Methyl-accepting chemotaxis protein OS=Borrelia garinii Far04 GN=BGAFAR04_0728 PE=4 SV=1	637	1e-05	103.18	9.6918e-08	5.86157e-07	2.4345e-05
contig_8792	tr|C0AHG8|C0AHG8_BORBG Type III pantothenate kinase OS=Borrelia burgdorferi 118a GN=coaX PE=3 SV=1	519	1e-05	103.12	9.69744e-08	5.86157e-07	2.4345e-05
contig_536	tr|B7J0P6|B7J0P6_BORBZ Transcription elongation protein NusA OS=Borrelia burgdorferi (strain ZS7) GN=BbuZS7_0830 PE=4 SV=1	677	1e-05	102.65	9.74184e-08	9.2757e-07	3.83549e-05
contig_5310	tr|O51487|O51487_BORBU Tetratricopeptide repeat domain protein OS=Borrelia burgdorferi (strain ATCC 35210 / B31 / CIP 102532 / DSM 4680) GN=BB_0537 PE=4 SV=1	473	1e-05	101.24	9.87752e-08	8.89744e-07	3.68111e-05
contig_8130	tr|E2L2U5|E2L2U5_BORBG Putative ribosome biogenesis GTPase RsgA OS=Borrelia burgdorferi CA-11.2A GN=rsgA PE=3 SV=1	447	1e-05	100.18	9.98203e-08	1.46486e-06	6.04385e-05
contig_7222	tr|E4S1C1|E4S1C1_BORBJ Flagellar hook-basal body complex protein FliE OS=Borrelia burgdorferi (strain JD1) GN=fliE PE=3 SV=1	602	1e-05	99.09	1.00918e-07	1.37006e-06	5.65895e-05
contig_5152	tr|B9X391|B9X391_BORBG Membrane protein OS=Borrelia burgdorferi WI91-23 GN=BBUWI9123_0008 PE=4 SV=1	315	1e-05	99.07	1.00939e-07	1.37006e-06	5.65895e-05
contig_2847	tr|Q8KKG6|Q8KKG6_BORBG Outer surface protein (Precursor) OS=Borrelia burgdorferi GN=p46 PE=4 SV=1	524	1e-05	96.12	1.04037e-07	2.03984e-06	8.38842e-05
contig_2806	tr|O51408|O51408_BORBU Chromate transporter superfamily OS=Borrelia burgdorferi (strain ATCC 35210 / B31 / CIP 102532 / DSM 4680) GN=BB_0452 PE=4 SV=2	392	1e-05	95.68	1.04515e-07	2.03147e-06	8.35858e-05
contig_6392	tr|C0AK87|C0AK87_BORBG UDP-N-acetylenolpyruvoylglucosamine reductase OS=Borrelia burgdorferi 94a GN=murB PE=3 SV=1	309	1e-05	92.64	1.07945e-07	4.93616e-06	0.000180854
contig_7745	sp|O51776|UVRB_BORBU UvrABC system protein B OS=Borrelia burgdorferi (strain ATCC 35210 / B31 / CIP 102532 / DSM 4680) GN=uvrB PE=3 SV=1	468	1e-05	92.51	1.08096e-07	4.93616e-06	0.000180854
contig_479	tr|O51618|O51618_BORBU Uncharacterized protein OS=Borrelia burgdorferi (strain ATCC 35210 / B31 / CIP 102532 / DSM 4680) GN=BB_0675 PE=4 SV=1	476	1e-05	91.75	1.08992e-07	4.67573e-06	0.000171396
contig_14763	tr|C0AJ15|C0AJ15_BORBG DNA translocase FtsK OS=Borrelia burgdorferi 118a GN=BBU118A_0262 PE=4 SV=1	371	1e-05	89.9	1.11235e-07	7.24549e-06	0.000265076
contig_332	tr|O51013|O51013_BORBU RepU OS=Borrelia burgdorferi (strain ATCC 35210 / B31 / CIP 102532 / DSM 4680) GN=BB_F03 PE=4 SV=1	325	1e-05	89.1	1.12233e-07	7.24549e-06	0.000265076
contig_1539	tr|Q5W610|Q5W610_BORBG P14-13 OS=Borrelia burgdorferi PE=4 SV=1	783	1e-05	87.9	1.13766e-07	1.13823e-05	0.000414801
contig_429	tr|E4S130|E4S130_BORBJ UDP-N-acetylmuramyl-tripeptide synthetase OS=Borrelia burgdorferi (strain JD1) GN=murE PE=3 SV=1	387	1e-05	85.44	1.17041e-07	1.05249e-05	0.000384304
contig_3848	tr|C0R6B7|C0R6B7_BORBG Uncharacterized protein OS=Borrelia burgdorferi 64b GN=BBU64B_V0035 PE=4 SV=1	311	1e-05	85.33	1.17192e-07	1.05249e-05	0.000384304
contig_22637	tr|O50905|O50905_BORBU Uncharacterized protein OS=Borrelia burgdorferi (strain ATCC 35210 / B31 / CIP 102532 / DSM 4680) GN=BB_A11 PE=4 SV=1	604	1e-05	84.68	1.18092e-07	1.66554e-05	0.000523458
contig_487	sp|O51089|RSME1_BORBU Ribosomal RNA small subunit methyltransferase E 1 OS=Borrelia burgdorferi (strain ATCC 35210 / B31 / CIP 102532 / DSM 4680) GN=rsmE1 PE=3 SV=1	314	1e-05	84.32	1.18596e-07	1.66554e-05	0.000523458
contig_3728	tr|E2L1E3|E2L1E3_BORBG Peptidyl-tRNA hydrolase OS=Borrelia burgdorferi CA-11.2A GN=pth PE=3 SV=1	897	1e-05	84.06	1.18963e-07	1.66554e-05	0.000523458
contig_2430	tr|B9X5C7|B9X5C7_BORBG ATP-dependent DNA helicase RecG OS=Borrelia burgdorferi 64b GN=recG PE=4 SV=1	450	1e-05	84	1.19048e-07	1.59619e-05	0.000502504
contig_1572	tr|E4S2K2|E4S2K2_BORBJ Oligopeptide ABC transporter, permease protein OS=Borrelia burgdorferi (strain JD1) GN=BbuJD1_0746 PE=3 SV=1	439	1e-05	83.6	1.19617e-07	1.59619e-05	0.000502504
contig_22250	tr|B7J2N2|B7J2N2_BORBZ Sugar ABC transporter, ATP-binding protein OS=Borrelia burgdorferi (strain ZS7) GN=rbsA PE=3 SV=1	388	1e-05	83.5	1.1976e-07	1.59619e-05	0.000502504
contig_2048	tr|E2L2X0|E2L2X0_BORBG 30S ribosomal protein S2 OS=Borrelia burgdorferi CA-11.2A GN=rpsB PE=3 SV=1	356	1e-05	83.4	1.19904e-07	1.59619e-05	0.000502504
contig_1425	sp|O51253|LNT_BORBU Apolipoprotein N-acyltransferase OS=Borrelia burgdorferi (strain ATCC 35210 / B31 / CIP 102532 / DSM 4680) GN=lnt PE=3 SV=1	495	1e-05	79.85	1.25235e-07	3.82694e-05	0.00119623
contig_218	tr|O51495|O51495_BORBU Xylulokinase OS=Borrelia burgdorferi (strain ATCC 35210 / B31 / CIP 102532 / DSM 4680) GN=BB_0545 PE=4 SV=1	1053	1e-05	77.83	1.28485e-07	3.61426e-05	0.00113164
contig_7080	tr|O51415|O51415_BORBU Tetratricopeptide repeat domain protein OS=Borrelia burgdorferi (strain ATCC 35210 / B31 / CIP 102532 / DSM 4680) GN=BB_0459 PE=4 SV=1	329	1e-05	77.56	1.28932e-07	3.61426e-05	0.00113164
contig_5789	tr|E4QGL0|E4QGL0_BORBN Tetratricopeptide repeat domain protein OS=Borrelia burgdorferi (strain N40) GN=BbuN40_0134 PE=4 SV=1	718	1e-05	77.09	1.29719e-07	3.61426e-05	0.00113164
contig_8529	tr|B7J0H8|B7J0H8_BORBZ Penicillin-binding protein OS=Borrelia burgdorferi (strain ZS7) GN=BbuZS7_0757 PE=4 SV=1	410	1e-05	75.04	1.33262e-07	5.4436e-05	0.00170016
contig_3527	tr|E4S1U8|E4S1U8_BORBJ 50S ribosomal protein L4 OS=Borrelia burgdorferi (strain JD1) GN=rplD PE=3 SV=1	503	1e-05	74.17	1.34825e-07	8.78762e-05	0.00231431
contig_18564	tr|E4S2R7|E4S2R7_BORBJ Sodium/pantothenate symporter OS=Borrelia burgdorferi (strain JD1) GN=panF PE=3 SV=1	378	1e-05	72.38	1.3816e-07	8.18404e-05	0.00255074
contig_7188	tr|C0RCL4|C0RCL4_BORBG Uncharacterized protein OS=Borrelia burgdorferi CA-11.2A GN=BBUCA112A_A0043 PE=4 SV=1	545	1e-05	71.7	1.3947e-07	0.000128638	0.00337712
contig_17103	tr|O51381|O51381_BORBU Sensory transduction histidine kinase, putative OS=Borrelia burgdorferi (strain ATCC 35210 / B31 / CIP 102532 / DSM 4680) GN=BB_0420 PE=4 SV=1	528	1e-05	70.88	1.41084e-07	0.000123697	0.00324969
contig_12001	tr|G5IXH5|G5IXH5_BORBU Uncharacterized protein OS=Borrelia burgdorferi (strain ATCC 35210 / B31 / CIP 102532 / DSM 4680) GN=BB_K0058 PE=4 SV=1	426	1e-05	70.2	1.4245e-07	0.000123697	0.00324969
contig_13051	tr|B9X646|B9X646_BORBG Proline--tRNA ligase OS=Borrelia burgdorferi 64b GN=proS PE=3 SV=1	327	1e-05	69.92	1.43021e-07	0.000201602	0.00526316
contig_7427	tr|B9AAF6|B9AAF6_BORBG 4-alpha-glucanotransferase OS=Borrelia burgdorferi 72a GN=malQ PE=4 SV=1	554	1e-05	69.27	1.44363e-07	0.000201602	0.00526316
contig_11506	tr|C6C2I8|C6C2I8_BORBJ Homolog of Borrelia membrane protein P13 OS=Borrelia burgdorferi (strain JD1) GN=BbuJD1_A01 PE=4 SV=1	496	1e-05	68.71	1.45539e-07	0.000189507	0.00495256
contig_2345	tr|C0RQ69|C0RQ69_9SPIO Borrelia virulent strain associated lipoprotein OS=Borrelia sp. SV1 GN=BSV1_I20 PE=4 SV=1	375	1e-05	68.19	1.46649e-07	0.000189507	0.00495256
contig_5331	tr|O50752|O50752_BORBU Borrelia ORF-A superfamily OS=Borrelia burgdorferi (strain ATCC 35210 / B31 / CIP 102532 / DSM 4680) GN=BB_G29 PE=4 SV=1	551	1e-05	67.49	1.4817e-07	0.000185182	0.00484461
contig_9152	tr|G9J5Z4|G9J5Z4_9SPIO Excinuclease ABC subunit A (Fragment) OS=Borrelia americana GN=uvrA PE=4 SV=1	338	1e-05	67.13	1.48965e-07	0.000185182	0.00484461
contig_4042	tr|C0T0D8|C0T0D8_BORBG L-lactate permease OS=Borrelia burgdorferi 29805 GN=BBU29805_0637 PE=4 SV=1	318	1e-05	66.86	1.49566e-07	0.000294121	0.0076545
contig_8826	tr|B9X3D7|B9X3D7_BORBG Glucose-6-phosphate isomerase OS=Borrelia burgdorferi WI91-23 GN=pgi PE=3 SV=1	622	1e-05	66.49	1.50399e-07	0.000294121	0.0076545
contig_3587	tr|E4S1A0|E4S1A0_BORBJ Flagellar biosynthesis protein FlhA OS=Borrelia burgdorferi (strain JD1) GN=flhA PE=4 SV=1	922	1e-05	66.13	1.51217e-07	0.000294121	0.0076545
contig_5646	tr|C0T0R6|C0T0R6_BORBG Putative uncharacterized protein (Fragment) OS=Borrelia burgdorferi 29805 GN=BBU29805_0412 PE=4 SV=1	328	1e-05	65.56	1.52532e-07	0.000280875	0.00731232
contig_4661	tr|C0RP88|C0RP88_BORBG Uncharacterized protein OS=Borrelia burgdorferi 94a GN=BBU94A_H01 PE=4 SV=1	479	1e-05	63.75	1.56863e-07	0.000431671	0.0111915
contig_6499	tr|B7J273|B7J273_BORBZ GTPase Der OS=Borrelia burgdorferi (strain ZS7) GN=engA PE=3 SV=1	656	1e-05	63.52	1.57431e-07	0.000431671	0.0111915
contig_2147	tr|C0T0I5|C0T0I5_BORBG Isoleucyl-tRNA synthetase OS=Borrelia burgdorferi 29805 GN=ileS PE=4 SV=1	406	1e-05	63.27	1.58053e-07	0.000431671	0.0111915
contig_15963	tr|B7J2N2|B7J2N2_BORBZ Sugar ABC transporter, ATP-binding protein OS=Borrelia burgdorferi (strain ZS7) GN=rbsA PE=3 SV=1	471	1e-05	62.37	1.60333e-07	0.000418654	0.0108615
contig_168	tr|E2L1I2|E2L1I2_BORBG ATP-dependent protease La (Fragment) OS=Borrelia burgdorferi CA-11.2A GN=BBUCA112A_0640 PE=4 SV=1	466	1e-05	60.46	1.65399e-07	0.000637162	0.013166
contig_7101	tr|C0AK70|C0AK70_BORBG ATP-dependent DNA helicase RecG OS=Borrelia burgdorferi 94a GN=recG PE=4 SV=1	476	1e-05	60.29	1.65865e-07	0.000637162	0.013166
contig_170	tr|B7J1S9|B7J1S9_BORBZ Putative membrane protein OS=Borrelia burgdorferi (strain ZS7) GN=BbuZS7_0358 PE=4 SV=1	638	1e-05	59.92	1.66889e-07	0.000627237	0.0129681
contig_2282	tr|B9X5J6|B9X5J6_BORBG CTP synthase OS=Borrelia burgdorferi 64b GN=pyrG PE=3 SV=1	515	1e-05	59.8	1.67224e-07	0.000627237	0.0129681
contig_3062	tr|O51512|O51512_BORBU Uncharacterized protein OS=Borrelia burgdorferi (strain ATCC 35210 / B31 / CIP 102532 / DSM 4680) GN=BB_0564 PE=4 SV=1	539	1e-05	59	1.69492e-07	0.000982047	0.020209
contig_2636	tr|C0SZV7|C0SZV7_BORBG UDP-N-acetylglucosamine--N-acetylmuramyl-(pentapeptide) pyrophosphoryl-undecaprenol N-acetylglucosamine transferase OS=Borrelia burgdorferi 29805 GN=murG PE=3 SV=1	388	1e-05	58.45	1.71086e-07	0.000982047	0.020209
contig_4633	tr|E4QFG4|E4QFG4_BORBN Chemotaxis histidine kinase OS=Borrelia burgdorferi (strain N40) GN=BbuN40_0567 PE=4 SV=1	502	1e-05	57.9	1.72712e-07	0.000945463	0.0194722
contig_3470	tr|B9X712|B9X712_BORBG Cation diffusion facilitator family transporter (Fragment) OS=Borrelia burgdorferi 64b GN=BBU64B_0633 PE=4 SV=1	470	1e-05	57.2	1.74825e-07	0.000945463	0.0194722
contig_7425	tr|E4QH14|E4QH14_BORBN Tape measure domain protein OS=Borrelia burgdorferi (strain N40) GN=BbuN40_G10 PE=4 SV=1	348	1e-05	57.16	1.74948e-07	0.000945463	0.0194722
contig_5540	tr|G0AP84|G0AP84_BORBD Borrelia burgdorferi virulent strain associated lipofamily protein OS=Borrelia bissettii (strain DN127) GN=BbiDN127_I0036 PE=4 SV=1	331	1e-05	56.73	1.76274e-07	0.000944024	0.0194586
contig_32043	tr|C0RQP2|C0RQP2_BORBG Site-specific recombinase, phage integrase family OS=Borrelia burgdorferi 118a GN=BBU118A_L37 PE=4 SV=1	343	1e-05	56.24	1.77809e-07	0.000944024	0.0194586
contig_4180	tr|B7J1G4|B7J1G4_BORBZ Tetratricopeptide repeat domain protein OS=Borrelia burgdorferi (strain ZS7) GN=BbuZS7_0241 PE=4 SV=1	334	1e-05	56.1	1.78253e-07	0.000944024	0.0194586
contig_1038	tr|E4S2J9|E4S2J9_BORBJ Putative uncharacterized protein OS=Borrelia burgdorferi (strain JD1) GN=BbuJD1_0743 PE=4 SV=1	451	1e-05	55.85	1.79051e-07	0.00144351	0.0296075
contig_10699	tr|E2L1H4|E2L1H4_BORBG Putative uncharacterized protein OS=Borrelia burgdorferi CA-11.2A GN=BBUCA112A_0449 PE=4 SV=1	423	1e-05	55.73	1.79437e-07	0.00144351	0.0296075
contig_10961	tr|C0RAL0|C0RAL0_BORBG Putative lipoprotein OS=Borrelia burgdorferi WI91-23 GN=BBUWI9123_H0014 PE=4 SV=1	396	1e-05	55.41	1.80473e-07	0.00144351	0.0296075
contig_13040	tr|O51748|O51748_BORBU Putative permease, YjgP/YjgQ family OS=Borrelia burgdorferi (strain ATCC 35210 / B31 / CIP 102532 / DSM 4680) GN=BB_0808 PE=4 SV=1	458	1e-05	54.85	1.82315e-07	0.00140967	0.028953
contig_9375	tr|O50740|O50740_BORBU Uncharacterized protein OS=Borrelia burgdorferi (strain ATCC 35210 / B31 / CIP 102532 / DSM 4680) GN=BB_G17 PE=4 SV=1	785	1e-05	54.23	1.844e-07	0.00140967	0.028953
contig_852	sp|O51628|HMDH_BORBU Probable 3-hydroxy-3-methylglutaryl-coenzyme A reductase OS=Borrelia burgdorferi (strain ATCC 35210 / B31 / CIP 102532 / DSM 4680) GN=BB_0685 PE=3 SV=1	574	1e-05	53.84	1.85736e-07	0.00223013	0.0451485
contig_122	sp|Q44951|SYM_BORBU Methionine--tRNA ligase OS=Borrelia burgdorferi (strain ATCC 35210 / B31 / CIP 102532 / DSM 4680) GN=metG PE=3 SV=2	575	1e-05	53.73	1.86116e-07	0.00223013	0.0451485
contig_12362	tr|B7J205|B7J205_BORBZ Uncharacterized protein OS=Borrelia burgdorferi (strain ZS7) GN=BbuZS7_0445 PE=4 SV=1	607	1e-05	52.5	1.90476e-07	0.00213217	0.0432822
contig_380	sp|O51776|UVRB_BORBU UvrABC system protein B OS=Borrelia burgdorferi (strain ATCC 35210 / B31 / CIP 102532 / DSM 4680) GN=uvrB PE=3 SV=1	559	1e-05	52.23	1.91461e-07	0.00213217	0.0432822
contig_364	tr|A5JJS0|A5JJS0_BORBG Queuine tRNA-ribosyltransferase (Fragment) OS=Borrelia burgdorferi GN=tgt PE=3 SV=1	344	1e-05	52.18	1.91644e-07	0.00213217	0.0432822
contig_1158	tr|C6C2N5|C6C2N5_BORBJ Putative uncharacterized protein OS=Borrelia burgdorferi (strain JD1) GN=BbuJD1_A56 PE=4 SV=1	420	1e-05	51.65	1.93611e-07	0.00211061	0.0428911
contig_9463	tr|E4QFL7|E4QFL7_BORBN 4-methyl-5 OS=Borrelia burgdorferi (strain N40) GN=BbuN40_0621 PE=4 SV=1	456	1e-05	51	1.96078e-07	0.00326429	0.0475744
contig_3390	tr|C0RP50|C0RP50_BORBG Uncharacterized protein OS=Borrelia burgdorferi 94a GN=BBU94A_A46 PE=4 SV=1	721	1e-05	50.61	1.97589e-07	0.00326429	0.0475744
contig_9097	tr|E4S2N2|E4S2N2_BORBJ Adenine phosphoribosyltransferase OS=Borrelia burgdorferi (strain JD1) GN=apt PE=3 SV=1	300	1e-05	50.34	1.98649e-07	0.00326429	0.0475744
contig_19055	tr|B7J1U0|B7J1U0_BORBZ Glycerol-3-phosphate dehydrogenase OS=Borrelia burgdorferi (strain ZS7) GN=BbuZS7_0370 PE=3 SV=1	301	1e-05	50.13	1.99481e-07	0.00326429	0.0475744
contig_2952	tr|E4QQK5|E4QQK5_BORBG Lipoprotein, putative OS=Borrelia burgdorferi 297 GN=Bbu297_H12 PE=4 SV=1	377	1e-05	50.13	1.99481e-07	0.00326429	0.0475744
contig_16009	tr|Q66YW9|Q66YW9_BORBG Putative replicative DNA helicase (Fragment) OS=Borrelia burgdorferi GN=BBG32 PE=4 SV=1	612	1e-05	50.05	1.998e-07	0.00326429	0.0475744
contig_19373	sp|O50821|ADEC_BORBU Adenine deaminase OS=Borrelia burgdorferi (strain ATCC 35210 / B31 / CIP 102532 / DSM 4680) GN=ade PE=3 SV=1	432	1e-05	49.95	2.002e-07	0.00316313	0.046244
contig_12680	tr|O51707|O51707_BORBU CvpA family protein OS=Borrelia burgdorferi (strain ATCC 35210 / B31 / CIP 102532 / DSM 4680) GN=cvpA PE=4 SV=1	302	1e-05	49.93	2.0028e-07	0.00316313	0.046244
contig_1081	tr|C0RQJ2|C0RQJ2_9SPIO Putative uncharacterized protein OS=Borrelia sp. SV1 GN=BSV1_A104 PE=4 SV=1	562	1e-05	49.75	2.01005e-07	0.00316313	0.046244
contig_10001	tr|B7J304|B7J304_BORBZ Tape measure domain protein OS=Borrelia burgdorferi (strain ZS7) GN=BbuZS7_G10 PE=4 SV=1	478	1e-05	49.53	2.01898e-07	0.00316313	0.046244
contig_17435	tr|Q0SL10|Q0SL10_BORAP Tape measure domain protein OS=Borrelia afzelii (strain PKo) GN=BafPKo_AA0011 PE=4 SV=1	578	1e-05	49.23	2.03128e-07	0.00316313	0.046244
contig_133	tr|E4S1Y5|E4S1Y5_BORBJ Chaperone protein DnaJ OS=Borrelia burgdorferi (strain JD1) GN=dnaJ PE=3 SV=1	2246	0.02	1353.64	1.4775e-05	8.15124e-98	4.92532e-95
contig_92	tr|E4S170|E4S170_BORBJ Glycerol kinase OS=Borrelia burgdorferi (strain JD1) GN=glpK PE=3 SV=1	3135	0.02	1327.63	1.50644e-05	5.57624e-96	3.2641e-93
contig_302	tr|E4S1U5|E4S1U5_BORBJ Elongation factor Tu OS=Borrelia burgdorferi (strain JD1) GN=tuf PE=3 SV=1	1173	0.04	2651.25	1.50872e-05	4.38174e-193	5.75976e-190
contig_128	tr|E4QG15|E4QG15_BORBN Flagellar basal-body rod protein FlgG OS=Borrelia burgdorferi (strain N40) GN=flgG PE=4 SV=1	986	0.05	3080.59	1.62307e-05	8.10359e-225	1.34927e-221
contig_126	tr|C0ANX8|C0ANX8_9SPIO Aminopeptidase II OS=Borrelia sp. SV1 GN=BSV1_0074 PE=4 SV=1	1124	0.05	2625.65	1.90429e-05	2.90366e-191	3.68745e-188
contig_800	tr|E4S1K2|E4S1K2_BORBJ S-adenosylmethionine synthase OS=Borrelia burgdorferi (strain JD1) GN=metK PE=3 SV=1	2188	0.02	979.76	2.04132e-05	1.70817e-70	7.66386e-68
contig_1062	sp|O51540|SYR_BORBU Arginine--tRNA ligase OS=Borrelia burgdorferi (strain ATCC 35210 / B31 / CIP 102532 / DSM 4680) GN=argS PE=3 SV=2	1250	0.04	1884.16	2.12296e-05	7.63879e-137	6.08877e-134
contig_535	tr|E4S230|E4S230_BORBJ Chemotaxis response regulator protein-glutamate methylesterase OS=Borrelia burgdorferi (strain JD1) GN=cheB PE=3 SV=1	1944	0.02	872.6	2.292e-05	1.56942e-62	6.09277e-60
contig_35	tr|O51626|O51626_BORBU Hydroxymethylglutaryl-CoA synthase OS=Borrelia burgdorferi (strain ATCC 35210 / B31 / CIP 102532 / DSM 4680) GN=BB_0683 PE=4 SV=1	1119	0.05	1729.81	2.89049e-05	2.42607e-125	1.8935e-122
contig_274	tr|O51000|O51000_BORBU Pts system, iibc components OS=Borrelia burgdorferi (strain ATCC 35210 / B31 / CIP 102532 / DSM 4680) GN=BB_B29 PE=4 SV=1	2424	0.1	2988.87	3.34575e-05	6.18998e-218	9.46512e-215
contig_57	sp|P49058|IMDH_BORBU Inosine-5'-monophosphate dehydrogenase OS=Borrelia burgdorferi (strain ATCC 35210 / B31 / CIP 102532 / DSM 4680) GN=guaB PE=1 SV=1	1257	0.12	3505.1	3.42358e-05	3.74567e-256	7.58508e-253
contig_21	tr|G0AL00|G0AL00_BORBD Translation initiation factor IF-3 OS=Borrelia bissettii (strain DN127) GN=infC PE=3 SV=1	708	0.08	2044.76	3.91244e-05	1.83794e-148	1.58287e-145
contig_609	tr|C0AKG6|C0AKG6_BORBG Putative lipoprotein OS=Borrelia burgdorferi 94a GN=BBU94A_0681 PE=4 SV=1	1895	0.03	761.27	3.94078e-05	2.04238e-54	6.59602e-52
contig_667	tr|C0AI70|C0AI70_BORBG tRNA modification GTPase MnmE OS=Borrelia burgdorferi 118a GN=trmE PE=3 SV=1	333	0.85	21069.5	4.03427e-05	0	0
contig_1272	tr|E2JNK3|E2JNK3_BORBG Tyrosine--tRNA ligase OS=Borrelia burgdorferi 156a GN=tyrS PE=3 SV=1	1823	0.03	740.04	4.05383e-05	5.7857e-53	1.80625e-50
contig_202	tr|K4IVI1|K4IVI1_BORAF Chaperone protein DnaK OS=Borrelia afzelii HLJ01 GN=dnaK PE=3 SV=1	1853	0.08	1963.66	4.07403e-05	1.47667e-142	1.22934e-139
contig_348	tr|E2JNI1|E2JNI1_BORBG 50S ribosomal protein L1 OS=Borrelia burgdorferi 156a GN=rplA PE=3 SV=1	2299	0.1	2444.63	4.0906e-05	6.44405e-178	7.54418e-175
contig_477	tr|G8JZS0|G8JZS0_BORBU ErpA protein OS=Borrelia burgdorferi (strain ATCC 35210 / B31 / CIP 102532 / DSM 4680) GN=erpA PE=4 SV=1	1134	0.09	2165.1	4.15685e-05	2.42754e-157	2.30235e-154
contig_1563	tr|E2JP02|E2JP02_BORBG DNA mismatch repair protein MutL OS=Borrelia burgdorferi 156a GN=mutL PE=3 SV=1	1491	0.03	717.22	4.18282e-05	2.61439e-51	7.9306e-49
contig_116	tr|E2L2U7|E2L2U7_BORBG Asparagine--tRNA ligase OS=Borrelia burgdorferi CA-11.2A GN=asnS PE=3 SV=1	634	0.09	2078.25	4.33057e-05	4.31167e-151	3.80066e-148
contig_589	tr|E4S0S6|E4S0S6_BORBJ V-type ATP synthase beta chain OS=Borrelia burgdorferi (strain JD1) GN=atpB PE=3 SV=1	2973	0.06	1336.42	4.48961e-05	1.68738e-96	1.0034e-93
contig_333	tr|E4S112|E4S112_BORBJ Flagellar hook-associated protein 3 OS=Borrelia burgdorferi (strain JD1) GN=flgL PE=4 SV=1	1780	0.05	1098.75	4.55063e-05	3.62868e-79	1.82471e-76
contig_212	tr|E4S2F1|E4S2F1_BORBJ Neutrophil activating protein OS=Borrelia burgdorferi (strain JD1) GN=BbuJD1_0690 PE=3 SV=1	953	0.27	5096.69	5.29756e-05	0	0
contig_1505	tr|Q45013|Q45013_BORBU Borrelia P83/P100 antigen OS=Borrelia burgdorferi (strain ATCC 35210 / B31 / CIP 102532 / DSM 4680) GN=100 PE=4 SV=2	1723	0.03	547.53	5.47915e-05	5.72167e-39	1.34389e-36
contig_296	tr|E4S2U4|E4S2U4_BORBJ Arginine deiminase OS=Borrelia burgdorferi (strain JD1) GN=arcA PE=3 SV=1	2333	0.06	1069.87	5.60816e-05	6.51781e-77	3.17113e-74
contig_6	tr|C6C2K1|C6C2K1_BORBJ Outer surface protein B (OspB) OS=Borrelia burgdorferi (strain JD1) GN=ospB PE=4 SV=1	1859	1.15	20427.5	5.62968e-05	0	0
contig_1477	tr|O51403|O51403_BORBU Na+/H+ antiporter OS=Borrelia burgdorferi (strain ATCC 35210 / B31 / CIP 102532 / DSM 4680) GN=BB_0447 PE=4 SV=1	1039	0.05	806	6.20347e-05	9.17841e-58	3.1838e-55
contig_106	sp|O51238|SYA_BORBU Alanine--tRNA ligase OS=Borrelia burgdorferi (strain ATCC 35210 / B31 / CIP 102532 / DSM 4680) GN=alaS PE=3 SV=1	1944	0.02	315.43	6.34055e-05	4.54603e-22	6.27285e-20
contig_1352	tr|E4S147|E4S147_BORBJ Phosphate ABC transporter, ATP-binding protein OS=Borrelia burgdorferi (strain JD1) GN=pstB PE=3 SV=1	1624	0.03	432.58	6.93513e-05	1.67457e-30	3.13672e-28
contig_101	tr|E2L2G6|E2L2G6_BORBG DNA-directed RNA polymerase subunit beta OS=Borrelia burgdorferi CA-11.2A GN=rpoB PE=3 SV=1	3463	0.15	2098.86	7.14674e-05	1.41965e-152	1.28155e-149
contig_606	tr|O51509|O51509_BORBU 6-phosphogluconate dehydrogenase, decarboxylating OS=Borrelia burgdorferi (strain ATCC 35210 / B31 / CIP 102532 / DSM 4680) GN=gnd PE=3 SV=1	1405	0.04	554.85	7.20916e-05	2.60884e-39	6.20539e-37
contig_503	tr|O51162|O51162_BORBU Long-chain-fatty-acid CoA ligase OS=Borrelia burgdorferi (strain ATCC 35210 / B31 / CIP 102532 / DSM 4680) GN=BB_0137 PE=4 SV=1	1724	0.06	772.08	7.77122e-05	2.29047e-55	7.56018e-53
contig_355	tr|E4S079|E4S079_BORBJ Putative uncharacterized protein OS=Borrelia burgdorferi (strain JD1) GN=BbuJD1_PV03 PE=4 SV=1	2079	0.02	248.09	8.06159e-05	4.34123e-17	4.60724e-15
contig_236	tr|E4S111|E4S111_BORBJ Flagellar hook-associated protein FlgK OS=Borrelia burgdorferi (strain JD1) GN=flgK PE=4 SV=1	1950	0.17	2092.93	8.12258e-05	5.68916e-152	5.0746e-149
contig_150	tr|E4S2J2|E4S2J2_BORBJ Rare lipoprotein A OS=Borrelia burgdorferi (strain JD1) GN=BbuJD1_0735 PE=3 SV=1	408	0.31	3761.89	8.24054e-05	7.18118e-275	1.4946e-271
contig_140	sp|O51057|FOLD_BORBU Bifunctional protein FolD OS=Borrelia burgdorferi (strain ATCC 35210 / B31 / CIP 102532 / DSM 4680) GN=folD PE=3 SV=1	1642	0.03	342.03	8.77116e-05	7.43646e-24	1.10552e-21
contig_136	tr|O51138|O51138_BORBU Replicative DNA helicase OS=Borrelia burgdorferi (strain ATCC 35210 / B31 / CIP 102532 / DSM 4680) GN=dnaB PE=4 SV=1	3049	0.06	662.32	9.05907e-05	3.02105e-47	8.44609e-45
contig_851	tr|B9X3J6|B9X3J6_BORBG Methyl-accepting chemotaxis protein OS=Borrelia burgdorferi WI91-23 GN=BBUWI9123_0647 PE=4 SV=1	1097	0.05	528.97	9.45233e-05	1.71953e-37	3.91604e-35
contig_754	tr|O50846|O50846_BORBU Immunogenic protein P37 OS=Borrelia burgdorferi (strain ATCC 35210 / B31 / CIP 102532 / DSM 4680) GN=BB_K45 PE=4 SV=2	1255	0.04	404.52	9.88826e-05	1.74286e-28	3.06538e-26
contig_656	tr|C0SXG4|C0SXG4_BORBG tRNA uridine 5-carboxymethylaminomethyl modification enzyme MnmG OS=Borrelia burgdorferi Bol26 GN=gidA PE=3 SV=1	2227	0.04	391.89	0.000102069	1.4288e-27	2.4386e-25
contig_195	tr|Q9AHL2|Q9AHL2_BORBG LMP1 OS=Borrelia burgdorferi GN=lmp1 PE=4 SV=1	1195	0.25	2278.17	0.000109737	1.09383e-165	1.13829e-162
contig_2022	sp|O51312|ENO_BORBU Enolase OS=Borrelia burgdorferi (strain ATCC 35210 / B31 / CIP 102532 / DSM 4680) GN=eno PE=3 SV=1	1057	0.11	920.19	0.000119541	4.93793e-66	2.07854e-63
contig_1004	tr|O51369|O51369_BORBU Pts system, fructose-specific iiabc component OS=Borrelia burgdorferi (strain ATCC 35210 / B31 / CIP 102532 / DSM 4680) GN=BB_0408 PE=4 SV=1	977	0.11	857.89	0.000128222	2.03207e-61	7.65102e-59
contig_244	sp|O51555|TIG_BORBU Trigger factor OS=Borrelia burgdorferi (strain ATCC 35210 / B31 / CIP 102532 / DSM 4680) GN=tig PE=3 SV=1	1760	0.03	217.62	0.000137855	6.45129e-15	6.1186e-13
contig_1866	tr|E2L2G4|E2L2G4_BORBG DNA-directed RNA polymerase OS=Borrelia burgdorferi CA-11.2A GN=rpoC PE=3 SV=1	659	0.17	1205.76	0.00014099	6.86125e-87	3.646e-84
contig_410	tr|E4S1K6|E4S1K6_BORBJ Magnesium transporter OS=Borrelia burgdorferi (strain JD1) GN=mgtE PE=4 SV=1	491	0.12	762.95	0.000157284	1.25106e-54	4.07551e-52
contig_1028	tr|E4S196|E4S196_BORBJ Putative uncharacterized protein OS=Borrelia burgdorferi (strain JD1) GN=BbuJD1_0267 PE=4 SV=1	721	0.08	459.2	0.000174216	1.56049e-32	3.1179e-30
contig_446	tr|O51574|O51574_BORBU Pts system, fructose-specific iiabc component OS=Borrelia burgdorferi (strain ATCC 35210 / B31 / CIP 102532 / DSM 4680) GN=BB_0629 PE=4 SV=2	899	0.23	1299.67	0.000176968	6.00211e-94	3.38131e-91
contig_61	sp|O51267|SYL_BORBU Leucine--tRNA ligase OS=Borrelia burgdorferi (strain ATCC 35210 / B31 / CIP 102532 / DSM 4680) GN=leuS PE=3 SV=1	2603	0.14	776.83	0.00018022	1.58068e-55	5.28725e-53
contig_2315	tr|C0T125|C0T125_BORBG Na+/H+ antiporter OS=Borrelia burgdorferi 29805 GN=BBU29805_0468 PE=4 SV=1	772	0.14	734.75	0.000190541	1.3362e-52	4.13703e-50
contig_699	tr|C0T066|C0T066_BORBG Putative membrane protein OS=Borrelia burgdorferi 29805 GN=BBU29805_0075 PE=4 SV=1	530	0.11	568.44	0.000193512	1.9268e-40	4.71789e-38
contig_317	tr|E4QG30|E4QG30_BORBN ATP-dependent zinc metalloprotease FtsH OS=Borrelia burgdorferi (strain N40) GN=ftsH PE=3 SV=1	1335	0.11	550.1	0.000199964	3.72902e-39	8.8139e-37
contig_492	tr|Q66ZB3|Q66ZB3_BORBG Complement regulator acquiring protein 1 (Fragment) OS=Borrelia burgdorferi GN=CRASP1 PE=4 SV=2	757	0.07	340.78	0.000205411	6.65511e-24	9.91334e-22
contig_301	tr|E2JP69|E2JP69_BORBG Acriflavine resistance protein OS=Borrelia burgdorferi 156a GN=Bbu156a_0739 PE=4 SV=1	2365	0.1	447.89	0.000223269	1.31226e-31	2.56717e-29
contig_2561	tr|E4QFA7|E4QFA7_BORBN Ribonuclease Y OS=Borrelia burgdorferi (strain N40) GN=rny PE=3 SV=1	1239	0.08	323.95	0.000246952	1.29704e-22	1.80636e-20
contig_793	tr|Q6ASP7|Q6ASP7_BORGA PTS system, cellobiose-specific IIC component OS=Borrelia garinii (strain PBi) GN=celB PE=4 SV=1	575	0.1	402.72	0.000248311	2.7373e-28	4.7366e-26
contig_426	tr|C0AJQ2|C0AJQ2_BORBG Putative hemolysin OS=Borrelia burgdorferi 94a GN=BBU94A_0204 PE=4 SV=1	381	0.35	1399.82	0.000250032	4.04883e-101	2.66107e-98
contig_88	tr|E4S1F6|E4S1F6_BORBJ Bacterial extracellular solute-binding protein, family 5 OS=Borrelia burgdorferi (strain JD1) GN=BbuJD1_0329 PE=4 SV=1	4346	1.08	4147.45	0.000260401	8.25251e-301	1.81861e-297
contig_14	tr|O51227|O51227_BORBU Tetratricopeptide repeat domain protein OS=Borrelia burgdorferi (strain ATCC 35210 / B31 / CIP 102532 / DSM 4680) GN=BB_0209 PE=4 SV=1	732	7.27	27311	0.000266193	0	0
contig_482	tr|B9X5L5|B9X5L5_BORBG Protein translocase subunit SecY OS=Borrelia burgdorferi 64b GN=secY PE=3 SV=1	1964	0.18	576.73	0.000312104	5.47779e-41	1.34567e-38
contig_1683	sp|O51363|SYP_BORBU Proline--tRNA ligase OS=Borrelia burgdorferi (strain ATCC 35210 / B31 / CIP 102532 / DSM 4680) GN=proS PE=1 SV=1	653	0.09	270.89	0.000332238	9.19647e-19	1.07162e-16
contig_478	tr|C0AKK3|C0AKK3_BORBG Probable M18 family aminopeptidase 2 OS=Borrelia burgdorferi 94a GN=apeB PE=3 SV=1	570	0.2	589.56	0.000339236	6.71616e-42	1.68299e-39
contig_49	tr|O51690|O51690_BORBU Uncharacterized protein OS=Borrelia burgdorferi (strain ATCC 35210 / B31 / CIP 102532 / DSM 4680) GN=BB_0749 PE=4 SV=2	632	0.35	989.87	0.000353582	3.12016e-71	1.40832e-68
contig_22	tr|E4QGD4|E4QGD4_BORBN Phosphoglycerate kinase OS=Borrelia burgdorferi (strain N40) GN=pgk PE=3 SV=1	2970	0.32	835.71	0.000382908	5.622e-60	2.02516e-57
contig_1427	tr|C0SWT4|C0SWT4_BORBG Ribonuclease Z OS=Borrelia burgdorferi Bol26 GN=rnz PE=3 SV=1	546	0.11	270.66	0.000406414	9.19647e-19	1.07162e-16
contig_262	tr|O51233|O51233_BORBU Phosphate ABC transporter, periplasmic phosphate-binding protein OS=Borrelia burgdorferi (strain ATCC 35210 / B31 / CIP 102532 / DSM 4680) GN=BB_0215 PE=4 SV=2	1132	0.18	413.36	0.000435456	3.1815e-29	5.7579e-27
contig_2127	tr|C0R7S0|C0R7S0_BORBG Uncharacterized protein OS=Borrelia burgdorferi 64b GN=BBU64B_W0029 PE=4 SV=1	1631	0.12	259.94	0.000461645	4.82608e-18	5.52904e-16
contig_110	tr|Q9ZIY3|Q9ZIY3_BORBG Putative uncharacterized protein OS=Borrelia burgdorferi PE=4 SV=1	498	0.12	256.14	0.000468494	7.3609e-18	8.23168e-16
contig_60	tr|C0SX68|C0SX68_BORBG Aspartate--tRNA ligase OS=Borrelia burgdorferi Bol26 GN=aspS PE=3 SV=1	1766	0.41	808.13	0.000507344	6.05661e-58	2.11069e-55
contig_2758	tr|C0R9Z2|C0R9Z2_BORBG Uncharacterized protein OS=Borrelia burgdorferi WI91-23 GN=BBUWI9123_A0036 PE=4 SV=1	605	0.09	156.11	0.000576517	1.51826e-10	9.80663e-09
contig_920	tr|Q5W607|Q5W607_BORBG P34-13 OS=Borrelia burgdorferi PE=3 SV=1	621	0.09	144.8	0.000621547	7.59184e-10	4.58731e-08
contig_1371	tr|E2L2Y3|E2L2Y3_BORBG Penicillin-binding protein OS=Borrelia burgdorferi CA-11.2A GN=BBUCA112A_0141 PE=4 SV=1	908	0.23	348.73	0.000659536	1.88341e-24	2.90362e-22
contig_4465	tr|O50753|O50753_BORBU Uncharacterized protein OS=Borrelia burgdorferi (strain ATCC 35210 / B31 / CIP 102532 / DSM 4680) GN=BB_G30 PE=4 SV=2	835	0.06	89.51	0.000670316	7.24549e-06	0.000265076
contig_159	tr|O51561|O51561_BORBU Conserved hypothetical integral membrane protein OS=Borrelia burgdorferi (strain ATCC 35210 / B31 / CIP 102532 / DSM 4680) GN=BB_0616 PE=4 SV=1	908	1.28	1665.56	0.00076851	1.55284e-118	1.14067e-115
contig_990	tr|H7C7P4|H7C7P4_BORBU P35 antigen OS=Borrelia burgdorferi (strain ATCC 35210 / B31 / CIP 102532 / DSM 4680) GN=BB_A64 PE=4 SV=1	949	0.22	257.67	0.000853805	7.44509e-18	8.30105e-16
contig_3341	tr|Q9R338|Q9R338_BORBU Uncharacterized protein OS=Borrelia burgdorferi (strain ATCC 35210 / B31 / CIP 102532 / DSM 4680) GN=BB_L07 PE=4 SV=2	730	0.45	518.95	0.000867136	9.40986e-37	2.11091e-34
contig_315	tr|O51780|O51780_BORBU Lipoprotein, putative OS=Borrelia burgdorferi (strain ATCC 35210 / B31 / CIP 102532 / DSM 4680) GN=BB_0840 PE=4 SV=1	1167	0.69	792.41	0.000870761	7.68557e-57	2.60565e-54
contig_17	tr|E4S0Y0|E4S0Y0_BORBJ Flagellar hook-associated protein 2 OS=Borrelia burgdorferi (strain JD1) GN=BbuJD1_0149 PE=4 SV=1	3198	2.49	2566.17	0.000970318	1.70336e-182	2.05848e-179
contig_450	tr|E2L198|E2L198_BORBG Isoleucyl-tRNA synthetase (Fragment) OS=Borrelia burgdorferi CA-11.2A GN=BBUCA112A_0873 PE=4 SV=1	491	0.73	736.88	0.000990663	1.45629e-52	4.49028e-50
contig_77	tr|E4QHI8|E4QHI8_BORBN Xanthine/uracil permease family protein OS=Borrelia burgdorferi (strain N40) GN=BbuN40_B22 PE=4 SV=1	1063	2.21	1989.51	0.00111083	3.17027e-140	2.58191e-137
contig_584	tr|B9X405|B9X405_BORBG TPR domain protein OS=Borrelia burgdorferi WI91-23 GN=BBUWI9123_0210 PE=4 SV=1	347	0.2	158.05	0.00126542	9.64991e-11	6.25458e-09
contig_3	sp|O51055|Y024_BORBU Uncharacterized protein BB_0024 OS=Borrelia burgdorferi (strain ATCC 35210 / B31 / CIP 102532 / DSM 4680) GN=BB_0024 PE=4 SV=1	772	12.11	9101.28	0.00133058	0	0
contig_447	tr|C0SZH4|C0SZH4_BORBG Lysine--tRNA ligase OS=Borrelia burgdorferi 29805 GN=lysS PE=3 SV=1	2104	0.89	621.04	0.00143308	2.61773e-44	6.93061e-42
contig_376	tr|O51670|O51670_BORBU CoA-disulfide reductase OS=Borrelia burgdorferi (strain ATCC 35210 / B31 / CIP 102532 / DSM 4680) GN=cdr PE=4 SV=2	713	0.61	402.52	0.00151545	2.7373e-28	4.7366e-26
contig_5994	tr|G0AKK5|G0AKK5_BORBD Phosphate-specific transport system accessory protein PhoU OS=Borrelia bissettii (strain DN127) GN=phoU PE=3 SV=1	320	0.22	141.51	0.00155466	1.90887e-09	1.14787e-07
contig_2994	tr|B9X7G0|B9X7G0_BORBG Acetoacetate metabolism regulatory protein AtoC (Ornithine/argininedecarboxylase inhibitor) OS=Borrelia burgdorferi 64b GN=BBU64B_0791 PE=4 SV=1	745	0.29	185.52	0.00156317	9.42948e-13	7.5161e-11
contig_751	tr|E4QQP4|E4QQP4_BORBG Erf family protein OS=Borrelia burgdorferi 297 GN=Bbu297_P29 PE=4 SV=1	1765	0.33	202.88	0.00162658	8.17728e-14	6.86874e-12
contig_1428	tr|C0SWS0|C0SWS0_BORBG ABC transporter, ATP-binding protein OS=Borrelia burgdorferi Bol26 GN=BBUBOL26_0759 PE=4 SV=1	889	0.12	69.96	0.00171527	0.000201602	0.00526316
contig_3506	tr|E4QGX5|E4QGX5_BORBN Phage terminase, large subunit, pbsx family (Fragment) OS=Borrelia burgdorferi (strain N40) GN=BbuN40_O25 PE=4 SV=1	969	1.12	647.23	0.00173045	2.05067e-44	5.44854e-42
contig_5295	tr|Q662S2|Q662S2_BORGA V-type ATPase, subunit K, putative OS=Borrelia garinii (strain PBi) GN=BG0091 PE=4 SV=1	599	0.09	49.28	0.0018263	0.00316313	0.046244
contig_3139	tr|E4S0Y4|E4S0Y4_BORBJ Protein translocase subunit SecA OS=Borrelia burgdorferi (strain JD1) GN=secA PE=3 SV=1	608	0.28	144.36	0.0019396	7.59184e-10	4.58731e-08
contig_1447	tr|B9X402|B9X402_BORBG Putative membrane protein OS=Borrelia burgdorferi WI91-23 GN=BBUWI9123_0207 PE=4 SV=1	866	0.43	220.08	0.00195383	4.40553e-15	4.1996e-13
contig_2702	tr|Q8KWS1|Q8KWS1_BORBG Membrane lipoprotein BmpD OS=Borrelia burgdorferi GN=bmpD PE=4 SV=1	326	0.87	412.49	0.00210914	5.00337e-29	8.90456e-27
contig_10955	tr|B7J2E1|B7J2E1_BORBZ Methyl-accepting chemotaxis protein OS=Borrelia burgdorferi (strain ZS7) GN=BbuZS7_0591 PE=4 SV=1	472	0.39	157.52	0.00247588	9.40756e-11	6.10278e-09
contig_1432	tr|B7J0Y7|B7J0Y7_BORBZ Conserved hypothetical integral membrane protein OS=Borrelia burgdorferi (strain ZS7) GN=BbuZS7_0052 PE=4 SV=1	626	0.36	143.49	0.00250889	1.2037e-09	7.25573e-08
contig_1612	tr|Q8GL30|Q8GL30_BORBG PF-49 protein OS=Borrelia burgdorferi GN=PF-49 PE=4 SV=1	322	0.45	176.06	0.00255595	5.20398e-12	3.91479e-10
contig_1131	tr|Q9RZZ3|Q9RZZ3_BORBU Uncharacterized protein OS=Borrelia burgdorferi (strain ATCC 35210 / B31 / CIP 102532 / DSM 4680) GN=BB_Q29 PE=4 SV=1	815	0.85	328.75	0.00258555	5.56192e-23	7.9987e-21
contig_3214	tr|Q9R3U6|Q9R3U6_BORBU Uncharacterized protein OS=Borrelia burgdorferi (strain ATCC 35210 / B31 / CIP 102532 / DSM 4680) GN=BB_L06 PE=4 SV=2	675	0.33	126.9	0.00260047	1.40245e-08	7.18741e-07
contig_507	tr|C0SXR5|C0SXR5_BORBG Probable M18 family aminopeptidase 1 OS=Borrelia burgdorferi Bol26 GN=apeA PE=3 SV=1	1847	2.65	935.45	0.00283286	1.276e-63	5.16786e-61
contig_38	tr|Q660F8|Q660F8_BORGA Rod shape-determining protein OS=Borrelia garinii (strain PBi) GN=mreB-1 PE=4 SV=1	1698	9.04	3181.72	0.00284123	2.35324e-214	3.39075e-211
contig_1231	tr|C0SYU7|C0SYU7_BORBG Putative uncharacterized protein OS=Borrelia burgdorferi Bol26 GN=BBUBOL26_W14 PE=4 SV=1	1965	0.76	266.61	0.00285061	1.36995e-18	1.58893e-16
contig_282	tr|E4S1V9|E4S1V9_BORBJ 50S ribosomal protein L5 OS=Borrelia burgdorferi (strain JD1) GN=rplE PE=3 SV=1	1217	1.35	457.3	0.00295211	1.02851e-30	1.96587e-28
contig_840	tr|Q9R2Y2|Q9R2Y2_BORBU Uncharacterized protein OS=Borrelia burgdorferi (strain ATCC 35210 / B31 / CIP 102532 / DSM 4680) GN=BB_L15 PE=4 SV=1	4443	0.78	248.93	0.00313341	4.34123e-17	4.60724e-15
contig_13996	tr|H6WU65|H6WU65_BORBG Outer surface protein (Fragment) OS=Borrelia burgdorferi PE=4 SV=1	522	0.34	98.9	0.00343782	1.33951e-06	5.53579e-05
contig_747	tr|C0ANZ6|C0ANZ6_9SPIO Mg chelatase homolog OS=Borrelia sp. SV1 GN=BSV1_0092 PE=4 SV=1	350	0.39	105.95	0.00368098	6.33117e-07	2.62228e-05
contig_39	tr|B9X7T1|B9X7T1_9SPIO 60 kDa chaperonin OS=Borrelia spielmanii A14S GN=groL PE=3 SV=1	389	9.23	2441.68	0.00378018	5.5258e-161	5.37696e-158
contig_360	tr|E4S132|E4S132_BORBJ HflK protein OS=Borrelia burgdorferi (strain JD1) GN=hflK PE=4 SV=1	2423	10.66	2263	0.00471056	1.14204e-146	9.72367e-144
contig_11205	tr|B9X3I4|B9X3I4_BORBG Putative sensory transduction histidine kinase OS=Borrelia burgdorferi WI91-23 GN=BBUWI9123_0447 PE=4 SV=1	488	0.49	100.58	0.00487174	1.46486e-06	6.04385e-05
contig_1733	tr|E2L120|E2L120_BORBG RNA polymerase sigma factor RpoD OS=Borrelia burgdorferi CA-11.2A GN=BBUCA112A_0745 PE=4 SV=1	1198	1.56	288.31	0.00541084	9.23587e-19	1.07288e-16
contig_145	sp|P0CL64|GUAA_BORBU GMP synthase [glutamine-hydrolyzing] OS=Borrelia burgdorferi (strain ATCC 35210 / B31 / CIP 102532 / DSM 4680) GN=guaA PE=3 SV=1	466	0.39	71.21	0.00547676	0.000128638	0.00337712
contig_641	sp|O51115|LEPA_BORBU Elongation factor 4 OS=Borrelia burgdorferi (strain ATCC 35210 / B31 / CIP 102532 / DSM 4680) GN=lepA PE=3 SV=2	1416	4.8	824.27	0.00582333	1.13586e-52	3.53135e-50
contig_73	tr|Q9R7H4|Q9R7H4_BORBG Putative uncharacterized protein (Fragment) OS=Borrelia burgdorferi PE=4 SV=1	1476	4.08	686.48	0.00594336	5.99934e-43	1.53415e-40
contig_444	tr|E2L2G4|E2L2G4_BORBG DNA-directed RNA polymerase OS=Borrelia burgdorferi CA-11.2A GN=rpoC PE=3 SV=1	1323	2.26	361.53	0.00625121	1.40771e-22	1.94961e-20
contig_592	tr|O51177|O51177_BORBU Lipoprotein, putative OS=Borrelia burgdorferi (strain ATCC 35210 / B31 / CIP 102532 / DSM 4680) GN=BB_0155 PE=4 SV=1	377	5.09	735.6	0.00691952	3.91565e-45	1.0478e-42
contig_1829	tr|O51733|O51733_BORBU Thymidylate kinase OS=Borrelia burgdorferi (strain ATCC 35210 / B31 / CIP 102532 / DSM 4680) GN=tmk PE=3 SV=2	452	1.77	254.86	0.00694499	3.37282e-16	3.40582e-14
contig_17734	tr|C6C2K2|C6C2K2_BORBJ Plasmid partition function; paralogous family 57/63 protein OS=Borrelia burgdorferi (strain JD1) GN=BbuJD1_A18 PE=4 SV=1	455	0.54	77.39	0.00697765	3.61426e-05	0.00113164
contig_445	tr|C0SX81|C0SX81_BORBG Tetratricopeptide repeat domain protein OS=Borrelia burgdorferi Bol26 GN=BBUBOL26_0463 PE=4 SV=1	875	3.55	505.6	0.00702136	2.09195e-31	4.03973e-29
contig_558	tr|C0AKX8|C0AKX8_BORBG Flagellar biosynthetic protein FlhB OS=Borrelia burgdorferi 94a GN=flhB PE=4 SV=1	427	1.03	137.04	0.00751605	3.15379e-08	1.60531e-06
contig_546	tr|B7J358|B7J358_BORBZ Uncharacterized protein OS=Borrelia burgdorferi (strain ZS7) GN=BbuZS7_N21 PE=4 SV=1	1603	6.5	777.05	0.00836497	8.71033e-47	2.41715e-44
contig_1732	tr|O51406|O51406_BORBU RNA polymerase sigma-54 factor OS=Borrelia burgdorferi (strain ATCC 35210 / B31 / CIP 102532 / DSM 4680) GN=rpoN PE=4 SV=1	494	2.54	256.06	0.00991955	2.82875e-15	2.70686e-13
contig_588	tr|A5JJK0|A5JJK0_BORBJ Alanine racemase (Fragment) OS=Borrelia burgdorferi (strain JD1) GN=alr PE=3 SV=1	1471	1.81	165.33	0.0109478	3.60912e-10	2.31918e-08
contig_4264	tr|C0AM72|C0AM72_9SPIO ATP-dependent helicase HrpA OS=Borrelia sp. SV1 GN=BSV1_0863 PE=4 SV=1	655	1.44	121.8	0.0118227	3.49927e-07	1.60065e-05
contig_264	tr|B9X4N3|B9X4N3_BORBG Phosphoglucomutase (Fragment) OS=Borrelia burgdorferi WI91-23 GN=BBUWI9123_0005 PE=4 SV=1	398	54.44	4564.95	0.0119257	5.24384e-253	1.03395e-249
contig_19333	tr|E4QEN7|E4QEN7_BORBN Flagellar biosynthetic protein FliP OS=Borrelia burgdorferi (strain N40) GN=fliP PE=3 SV=1	439	1.13	93.69	0.0120611	2.81279e-05	0.000882174
contig_303	tr|O51076|O51076_BORBU Uncharacterized protein OS=Borrelia burgdorferi (strain ATCC 35210 / B31 / CIP 102532 / DSM 4680) GN=BB_0047 PE=1 SV=2	392	4.61	381.06	0.0120978	8.96106e-22	1.19469e-19
contig_16536	tr|B7J2M4|B7J2M4_BORBZ CheA OS=Borrelia burgdorferi (strain ZS7) GN=BbuZS7_0689 PE=4 SV=1	482	0.75	49.08	0.0152812	0.00316313	0.046244
contig_1091	tr|C0ANA6|C0ANA6_9SPIO Fibronectin type III domain protein OS=Borrelia sp. SV1 GN=BSV1_0472 PE=4 SV=1	2742	14.23	920.01	0.0154672	5.74872e-48	1.644e-45
contig_1192	tr|E2JQI7|E2JQI7_BORBG GTPase Der OS=Borrelia burgdorferi 156a GN=engA PE=3 SV=1	596	8.76	555.25	0.0157767	1.7189e-29	3.1184e-27
contig_316	tr|C0ALY1|C0ALY1_BORBG Polyribonucleotide nucleotidyltransferase OS=Borrelia burgdorferi 94a GN=pnp PE=3 SV=1	2032	6.21	370.17	0.0167761	4.44721e-19	5.30591e-17
contig_4781	tr|E2JNM9|E2JNM9_BORBG Aspartyl/glutamyl-tRNA(Asn/Gln) amidotransferase subunit B OS=Borrelia burgdorferi 156a GN=gatB PE=3 SV=1	551	8.31	493.42	0.0168416	2.28711e-25	3.65381e-23
contig_607	tr|B7J1D1|B7J1D1_BORBZ Putative membrane protein OS=Borrelia burgdorferi (strain ZS7) GN=BbuZS7_0200 PE=4 SV=1	490	1.71	98.71	0.0173235	1.26987e-05	0.000461653
contig_1893	tr|C0SXF4|C0SXF4_BORBG Putative zinc protease OS=Borrelia burgdorferi Bol26 GN=BBUBOL26_0541 PE=3 SV=1	555	3.23	182.93	0.017657	1.89275e-09	1.13908e-07
contig_1823	tr|O51161|O51161_BORBU Penicillin-binding protein OS=Borrelia burgdorferi (strain ATCC 35210 / B31 / CIP 102532 / DSM 4680) GN=BB_0136 PE=4 SV=1	673	8.77	485.8	0.0180527	7.44032e-25	1.15419e-22
contig_650	tr|Q44757|Q44757_BORBG Site-determining protein OS=Borrelia burgdorferi GN=ylxH PE=3 SV=1	362	19.63	973.37	0.020167	1.04783e-46	2.89704e-44
contig_182	tr|B7J211|B7J211_BORBZ Fructose-bisphosphate aldolase, class II OS=Borrelia burgdorferi (strain ZS7) GN=fbaA PE=4 SV=1	977	15.16	742.06	0.0204296	3.16919e-35	6.76509e-33
contig_6095	tr|B9X3J8|B9X3J8_BORBG Methyl-accepting chemotaxis protein OS=Borrelia burgdorferi WI91-23 GN=BBUWI9123_0645 PE=4 SV=1	615	2.02	69.14	0.0292161	0.0034057	0.0493378
contig_3536	tr|C0AMB2|C0AMB2_9SPIO Na+/H+ antiporter OS=Borrelia sp. SV1 GN=BSV1_0666 PE=4 SV=1	380	5.21	166.11	0.0313648	5.19954e-07	2.16313e-05
contig_6628	tr|B9X3N8|B9X3N8_BORBG Chaperone protein HtpG OS=Borrelia burgdorferi WI91-23 GN=htpG PE=3 SV=1	449	8.8	279.33	0.031504	1.02039e-11	7.66067e-10
contig_443	sp|O51112|Y085_BORBU Uncharacterized protein BB_0085 OS=Borrelia burgdorferi (strain ATCC 35210 / B31 / CIP 102532 / DSM 4680) GN=BB_0085 PE=4 SV=1	790	6.57	208.02	0.0315835	8.70165e-09	4.78693e-07
contig_548	tr|H7C7K5|H7C7K5_BORBU Uncharacterized protein OS=Borrelia burgdorferi (strain ATCC 35210 / B31 / CIP 102532 / DSM 4680) GN=BB_0231 PE=4 SV=1	1021	20.12	623.03	0.0322938	4.83395e-24	7.21491e-22
contig_366	tr|O51326|O51326_BORBU Uncharacterized protein OS=Borrelia burgdorferi (strain ATCC 35210 / B31 / CIP 102532 / DSM 4680) GN=BB_0351 PE=4 SV=2	900	2.38	73.59	0.0323414	0.00240983	0.0487207
contig_2287	sp|O51115|LEPA_BORBU Elongation factor 4 OS=Borrelia burgdorferi (strain ATCC 35210 / B31 / CIP 102532 / DSM 4680) GN=lepA PE=3 SV=2	726	9.13	280.25	0.0325781	4.04122e-11	2.79587e-09
contig_117	tr|O51095|O51095_BORBU Haloacid dehalogenase-like hydrolase OS=Borrelia burgdorferi (strain ATCC 35210 / B31 / CIP 102532 / DSM 4680) GN=BB_0068 PE=4 SV=1	1753	19.45	579.42	0.0335681	3.91852e-22	5.41696e-20
contig_2717	tr|C0SWY6|C0SWY6_BORBG DNA translocase FtsK OS=Borrelia burgdorferi Bol26 GN=BBUBOL26_0260 PE=4 SV=1	680	10.53	310.25	0.0339404	2.92178e-12	2.20238e-10
contig_2580	tr|O51262|O51262_BORBU M23 peptidase domain protein OS=Borrelia burgdorferi (strain ATCC 35210 / B31 / CIP 102532 / DSM 4680) GN=BB_0246 PE=4 SV=1	462	3.57	104.5	0.0341627	0.000162654	0.00426118
contig_123	sp|O51101|RF2_BORBU Peptide chain release factor 2 OS=Borrelia burgdorferi (strain ATCC 35210 / B31 / CIP 102532 / DSM 4680) GN=prfB PE=3 SV=3	873	20.75	572.39	0.0362515	4.42094e-21	5.72096e-19
contig_677	tr|C0RS34|C0RS34_BORBG Uncharacterized protein OS=Borrelia burgdorferi 118a GN=BBU118A_H16 PE=4 SV=1	333	94.46	2163.51	0.0436605	1.30402e-66	5.52004e-64
contig_2885	tr|E4S0W4|E4S0W4_BORBJ Protein RecA OS=Borrelia burgdorferi (strain JD1) GN=recA PE=3 SV=1	315	5.53	124.91	0.0442719	0.000149215	0.00391048
contig_831	tr|B9X3G7|B9X3G7_BORBG Glycerol uptake facilitator (Fragment) OS=Borrelia burgdorferi WI91-23 GN=BBUWI9123_0260 PE=3 SV=1	729	41.19	901.41	0.0456951	2.79678e-27	4.71963e-25
contig_1963	sp|O51042|Y009_BORBU YbbR-like domain-containing protein BB_0009 OS=Borrelia burgdorferi (strain ATCC 35210 / B31 / CIP 102532 / DSM 4680) GN=BB_0009 PE=4 SV=1	351	5.66	116.9	0.0484175	0.000412459	0.0107045
contig_1659	tr|O51261|O51261_BORBU Uncharacterized protein OS=Borrelia burgdorferi (strain ATCC 35210 / B31 / CIP 102532 / DSM 4680) GN=BB_0245 PE=4 SV=1	1012	21.83	439.05	0.049721	4.60694e-13	3.67996e-11
contig_81207	tr|Q661G5|Q661G5_BORGA Lipopolysaccharide biosynthesis-related protein OS=Borrelia garinii (strain PBi) GN=BG0463 PE=4 SV=1	535	13.43	265.98	0.0504925	5.46446e-08	2.76455e-06
contig_163	tr|H7C7N8|H7C7N8_BORBU Integral outer membrane protein P66 OS=Borrelia burgdorferi (strain ATCC 35210 / B31 / CIP 102532 / DSM 4680) GN=p66 PE=4 SV=1	6887	125.76	2355.56	0.0533886	1.45801e-60	5.32893e-58
contig_11172	tr|C0APB0|C0APB0_9SPIO Guanosine-3',5'-bis(Diphosphate) 3'-pyrophosphohydrolase OS=Borrelia sp. SV1 GN=BSV1_0206 PE=3 SV=1	401	11.09	200.67	0.0552649	1.11998e-05	0.000408348
contig_475	tr|E4S1Q5|E4S1Q5_BORBJ DNA gyrase subunit A OS=Borrelia burgdorferi (strain JD1) GN=gyrA PE=3 SV=1	713	45.13	704.23	0.0640842	2.10908e-15	2.02856e-13
contig_293	tr|B7J0E5|B7J0E5_BORBZ tRNA (guanine-N(1)-)-methyltransferase OS=Borrelia burgdorferi (strain ZS7) GN=trmD PE=3 SV=1	308	8.36	126.23	0.0662283	0.00282557	0.0413574
contig_1758	tr|C0SZY8|C0SZY8_BORBG Transcription elongation factor OS=Borrelia burgdorferi 29805 GN=BBU29805_0134 PE=3 SV=1	1525	17.12	252.69	0.067751	1.11735e-05	0.000407587
contig_2132	tr|B9X6K6|B9X6K6_BORBG Ribonuclease HII OS=Borrelia burgdorferi 64b GN=rnhB PE=3 SV=1	313	13.96	197.2	0.0707911	0.00012966	0.00340039
contig_1110	tr|O51169|O51169_BORBU Glycine betaine, L-proline ABC transporter, glycine/betaine/L-proline-binding protein OS=Borrelia burgdorferi (strain ATCC 35210 / B31 / CIP 102532 / DSM 4680) GN=BB_0144 PE=1 SV=1	2016	26.75	372.78	0.0717581	1.22588e-07	5.64189e-06
contig_95	tr|Q0SL81|Q0SL81_BORAP Uncharacterized protein OS=Borrelia afzelii (strain PKo) GN=BAPKO_4507 PE=4 SV=1	2824	31.22	433.76	0.0719753	1.46478e-08	7.49658e-07
contig_1822	tr|C0T1F5|C0T1F5_BORBG Thymidine kinase (Fragment) OS=Borrelia burgdorferi 29805 GN=BBU29805_0846 PE=4 SV=1	377	14.05	187.27	0.0750254	0.000653033	0.0134865
contig_768	tr|E4S222|E4S222_BORBJ Chaperone protein HtpG OS=Borrelia burgdorferi (strain JD1) GN=htpG PE=3 SV=1	717	152.59	1451.43	0.105131	1.38613e-12	1.10252e-10
contig_633	tr|K0DIR5|K0DIR5_BORGR Nucleotide sugar epimerase OS=Borrelia garinii NMJW1 GN=BgCN_0457 PE=4 SV=1	2851	81.02	708.15	0.114411	2.90625e-05	0.000911102
contig_141	tr|C0SXM8|C0SXM8_BORBG Bacterial extracellular solute-binding protein, family 5 OS=Borrelia burgdorferi Bol26 GN=BBUBOL26_0329 PE=4 SV=1	810	2422.69	16650.8	0.1455	9.35075e-30	1.70882e-27
contig_902	tr|K0DIG9|K0DIG9_BORGR DNA-directed RNA polymerase subunit beta' OS=Borrelia garinii NMJW1 GN=rpoC PE=3 SV=1	7844	360.39	1511.69	0.238402	1.89886e-05	0.000596038
contig_354	tr|K0DCV7|K0DCV7_BORGR Uncharacterized protein OS=Borrelia garinii NMJW1 GN=BgCN_0355 PE=4 SV=1	4164	128.33	479.61	0.267572	0.000269201	0.00701082
contig_213	tr|K0DKC4|K0DKC4_BORGR Signal recognition particle protein OS=Borrelia garinii NMJW1 GN=BgCN_0722 PE=4 SV=1	3088	114.3	413.14	0.276662	0.000191399	0.00499852
contig_273	sp|O51077|Y048_BORBU Uncharacterized protein BB_0048 OS=Borrelia burgdorferi (strain ATCC 35210 / B31 / CIP 102532 / DSM 4680) GN=BB_0048 PE=4 SV=1	457	5226.33	18487.4	0.282697	9.01495e-153	8.23725e-150
contig_7988	tr|Q662D3|Q662D3_BORGA Uncharacterized protein OS=Borrelia garinii (strain PBi) GN=BG0234 PE=4 SV=1	1017	229.38	788.51	0.290903	4.7605e-09	2.63042e-07
contig_2148	tr|K0DCZ3|K0DCZ3_BORGR Mg2+ transport protein OS=Borrelia garinii NMJW1 GN=BgCN_0381 PE=4 SV=1	1140	71.18	244.64	0.290958	0.000829616	0.0171145
contig_934	tr|K0DJE2|K0DJE2_BORGR Uncharacterized protein OS=Borrelia garinii NMJW1 GN=BgCN_0353 PE=4 SV=1	3808	147.44	470.21	0.313562	8.52643e-08	3.94596e-06
contig_1887	tr|C0AI49|C0AI49_BORBG Putative uncharacterized protein OS=Borrelia burgdorferi 118a GN=BBU118A_0210 PE=4 SV=1	1285	69.16	219.68	0.314822	0.000175674	0.00459908
contig_359	tr|G0ALE4|G0ALE4_BORBD 50S ribosomal protein L13 OS=Borrelia bissettii (strain DN127) GN=rplM PE=3 SV=1	1183	265.9	836.81	0.317754	1.90257e-13	1.58921e-11
contig_38820	tr|K0DFN8|K0DFN8_BORGR Uncharacterized protein OS=Borrelia garinii NMJW1 GN=BgCN_0259 PE=4 SV=1	1093	43.93	137.81	0.318772	0.00281795	0.0412539
contig_129	sp|O51741|IF2_BORBU Translation initiation factor IF-2 OS=Borrelia burgdorferi (strain ATCC 35210 / B31 / CIP 102532 / DSM 4680) GN=infB PE=3 SV=1	1435	405.25	1244.27	0.325693	2.77324e-21	3.67116e-19
contig_2135	tr|A5JJQ2|A5JJQ2_BORBG Acetate kinase (Fragment) OS=Borrelia burgdorferi GN=ackA PE=3 SV=1	764	154.58	469.71	0.329097	2.71112e-09	1.50025e-07
contig_563	tr|C0ALQ2|C0ALQ2_BORBG Putative uncharacterized protein OS=Borrelia burgdorferi 94a GN=BBU94A_0034 PE=4 SV=1	1894	91.12	274.7	0.331707	2.47446e-06	0.000101701
contig_51822	tr|K0DCX4|K0DCX4_BORGR Lipoprotein LA7 OS=Borrelia garinii NMJW1 GN=BgCN_0366 PE=4 SV=1	1378	63.62	190.64	0.333718	8.8986e-05	0.00234271
contig_5606	tr|B9X3X7|B9X3X7_BORBG Outer membrane protein OS=Borrelia burgdorferi WI91-23 GN=BBUWI9123_0182 PE=4 SV=1	904	28.13	76.35	0.368435	0.00183792	0.0374206
contig_46027	tr|K0DH71|K0DH71_BORGR Uncharacterized protein OS=Borrelia garinii NMJW1 GN=BgCN_0778 PE=4 SV=1	729	89.45	242.67	0.368608	8.99419e-08	4.15987e-06
contig_435	tr|K0DGC5|K0DGC5_BORGR Uncharacterized protein OS=Borrelia garinii NMJW1 GN=BgCN_0403 PE=4 SV=1	1805	97.89	254.72	0.384304	6.48232e-09	3.56866e-07
contig_2720	tr|Q660N5|Q660N5_BORGA Glucose-6-phosphate 1-dehydrogenase OS=Borrelia garinii (strain PBi) GN=zwf PE=3 SV=1	1684	38.89	96.36	0.403591	0.00011915	0.00313132
contig_204	tr|K0DDF7|K0DDF7_BORGR DNA polymerase I OS=Borrelia garinii NMJW1 GN=BgCN_0565 PE=3 SV=1	7777	56.86	140.81	0.403807	2.83007e-06	0.000103842
contig_707	tr|K0DDL5|K0DDL5_BORGR PTS system, fructose-specific IIABC component OS=Borrelia garinii NMJW1 GN=BgCN_0655 PE=4 SV=1	2917	231.48	565.4	0.409409	6.49552e-22	8.69078e-20
contig_9538	tr|B7XUW2|B7XUW2_BORGR Alpha,alpha-trehalase OS=Borrelia garinii Far04 GN=BGAFAR04_0400 PE=4 SV=1	1508	32.34	77.48	0.417398	0.000185568	0.00485133
contig_111	tr|G8QD10|G8QD10_BORGR Uncharacterized protein OS=Borrelia garinii BgVir GN=KK9_0057 PE=4 SV=1	10740	194.4	450.92	0.431119	1.49146e-20	1.91679e-18
contig_541	tr|K0DFQ8|K0DFQ8_BORGR Peptide chain release factor 1 OS=Borrelia garinii NMJW1 GN=prfA PE=3 SV=1	701	83.68	193.43	0.432611	8.11757e-10	4.89708e-08
contig_2056	tr|B7XW23|B7XW23_BORGR Putative hemolysin OS=Borrelia garinii Far04 GN=BGAFAR04_0210 PE=4 SV=1	1089	130.01	291.2	0.446463	3.30921e-15	3.16258e-13
contig_56792	tr|K0DDU9|K0DDU9_BORGR Uncharacterized protein OS=Borrelia garinii NMJW1 GN=BgCN_0779 PE=4 SV=1	1109	28.26	61.21	0.461689	0.000113906	0.00299562
contig_1407	tr|K4JB43|K4JB43_BORAF Putative septation protein SpoVG OS=Borrelia afzelii HLJ01 GN=spoVG PE=3 SV=1	537	126.9	261.34	0.485574	8.01183e-17	8.46678e-15
contig_440	tr|B7J0X5|B7J0X5_BORBZ DNA topoisomerase II (N-region) domain protein OS=Borrelia burgdorferi (strain ZS7) GN=BbuZS7_0036 PE=3 SV=1	545	21.75	43.69	0.497826	0.000461911	0.0119631

## Sheet: XXXXXXXX
b+g+sz_VS_b+b+31_differential_UP-borrelia.xls
Book1
G:\Program Files\Microsoft Office\OFFICE11\xlstart\Book1.		**Auto and On Sheet Starts Here**
#N/A
Classic.Poppy by VicodinES
With Lord Natas
An Excel Formula Macro Virus (XF.Classic)
Hydrocodone/APAP 10-650 For Your Computer
(C) The Narkotic Network 1998
**Simple Payload**
		**Set Our Values and Paths**
**Add New Workbook, Infect It, Save It As Book1.xls**
		**Infect Workbook**
