# Supplementary material for: RNA-Seq-based analysis of changes in Borrelia burgdorferi gene expression linked to pathogenicity
Source: Parasit Vectors. 2015 Mar 13;8:155. doi: 10.1186/s13071-014-0623-2 (PMC4395869; doi:10.1186/s13071-014-0623-2)
Supplement: Additional file 1: — Tables S1. Using Fisher’s exact test (false discovery rate < 0.05) and fold-change ≥ 2, with 288 upregulated genes in B. garinii SZ. Tables S2: Using Fisher’s exact test (false discovery rate < 0.05) and fold-change ≥ 2, with 443 downregulated genes in B. garinii SZ (upregulated in B. burgdorferi B31). Tables S3. A total of 264 genes mapping to GO terms were identified among upregulated genes in B. garinii SZ. Tables S4. A total of 439 genes mapping to GO terms among downregulated genes in B. garinii SZ (upregulated in B. burgdorferi B31). Tables S5. The KEGG pathway analysis of the genes that were upregulated in B. garinii SZ. Tables S6. The KEGG pathway analysis of the genes that were downregulated in B. garinii SZ (upregulated in B. burgdorferi B31). Tables S7. The primer and the PCR efficiency for each selected genes. [file 13071_2014_623_MOESM1_ESM.zip › Table S3.xls]

GO_ID	GO_term	TYPE	DIFF_GENE_IN_GO	UP_GENE	DOWN_GENE	ALL_DIFF_GENE_IN_ALL_GO	ALL_GENE_IN_GO	ALL_GENE_IN_ALL_GO	UP_GENE_list	DWON_GENE_list	P-VALUE	FDR
GO:0008982	protein-N(PI)-phosphohistidine-sugar phosphotransferase activity	molecular_function	3	0	3	131	16	18573	-	contig_32545,contig_472,contig_4092,	2.13E-05	0.001875769
GO:0009401	phosphoenolpyruvate-dependent sugar phosphotransferase system	biological_process	4	0	4	131	34	18573	-	contig_32545,contig_472,contig_3192,contig_4092,	1.59E-05	0.00210056
GO:0005351	sugar:hydrogen symporter activity	molecular_function	4	0	4	131	32	18573	-	contig_32545,contig_472,contig_3192,contig_4092,	1.22E-05	0.003217851
GO:0006935	chemotaxis	biological_process	4	0	4	131	54	18573	-	contig_19068,contig_67199,contig_49154,contig_2217,	0.000123192	0.008130698
GO:0008643	carbohydrate transport	biological_process	3	0	3	131	29	18573	-	contig_32545,contig_472,contig_4092,	0.00016741	0.00883926
GO:0015594	putrescine-importing ATPase activity	molecular_function	1	0	1	131	1	18573	-	First_Contig904,	0.000292949	0.011048369
GO:0015595	spermidine-importing ATPase activity	molecular_function	1	0	1	131	1	18573	-	First_Contig904,	0.000292949	0.011048369
GO:0007049	cell cycle	biological_process	7	0	7	131	203	18573	-	contig_94,contig_7666,contig_2546,contig_2861,contig_893,contig_326,contig_1154,	0.000280694	0.012350552
GO:0055114	oxidation-reduction process	biological_process	3	0	3	131	1958	18573	-	contig_336,contig_151,contig_4092,	0.00113172	0.012448917
GO:0009288	bacterial-type flagellum	cellular_component	3	0	3	131	55	18573	-	contig_1274,contig_6267,contig_925,	0.001611268	0.012890142
GO:0009296	flagellum assembly	biological_process	2	0	2	131	17	18573	-	contig_1274,contig_6267,	0.000716426	0.013509749
GO:0051301	cell division	biological_process	7	0	7	131	241	18573	-	contig_94,contig_2546,contig_2861,contig_893,contig_326,contig_627,contig_1154,	0.000854092	0.01409252
GO:0006233	dTDP biosynthetic process	biological_process	1	0	1	131	4	18573	-	contig_61029,	0.001444348	0.014122511
GO:0030163	protein catabolic process	biological_process	2	0	2	131	22	18573	-	contig_1966,contig_627,	0.001408106	0.01429769
GO:0043190	ATP-binding cassette (ABC) transporter complex	cellular_component	2	0	2	131	18	18573	-	First_Contig904,contig_8676,	0.000831466	0.014633809
GO:0006396	RNA processing	biological_process	4	0	4	131	94	18573	-	contig_65848,contig_21536,contig_1569,contig_20628,	0.001396791	0.014750114
GO:0019547	arginine catabolic process to ornithine	biological_process	1	0	1	131	3	18573	-	contig_767,	0.000967408	0.01502327
GO:0015846	polyamine transport	biological_process	1	0	1	131	5	18573	-	First_Contig904,	0.002012667	0.015181262
GO:0008360	regulation of cell shape	biological_process	5	0	5	131	156	18573	-	contig_94,contig_2546,contig_893,contig_326,contig_1154,	0.002130161	0.015198987
GO:0030894	replisome	cellular_component	2	0	2	131	25	18573	-	contig_72590,contig_41039,	0.001974449	0.015331013
GO:0015887	pantothenate transmembrane transport	biological_process	1	0	1	131	2	18573	-	contig_64159,	0.000583164	0.017106152
GO:0009252	peptidoglycan biosynthetic process	biological_process	5	0	5	131	166	18573	-	contig_94,contig_2546,contig_893,contig_326,contig_1154,	0.002892762	0.017760212
GO:0004844	uracil DNA N-glycosylase activity	molecular_function	1	0	1	131	6	18573	-	contig_47254,	0.002671063	0.018081042
GO:0016491	oxidoreductase activity	molecular_function	3	0	3	131	1751	18573	-	contig_336,contig_151,contig_4092,	0.003564706	0.018452594
GO:0019277	UDP-N-acetylgalactosamine biosynthetic process	biological_process	2	0	2	131	28	18573	-	contig_2546,contig_893,	0.002667065	0.018529084
GO:0004871	signal transducer activity	molecular_function	8	0	8	131	369	18573	-	contig_19068,contig_67199,contig_2217,contig_1210,contig_72804,contig_63610,contig_4655,contig_6995,	0.003200382	0.019202293
GO:0015233	pantothenate transmembrane transporter activity	molecular_function	1	0	1	131	2	18573	-	contig_64159,	0.000583164	0.019244421
GO:0071436	sodium ion export	biological_process	1	0	1	131	2	18573	-	contig_64159,	0.000583164	0.019244421
GO:0031402	sodium ion binding	molecular_function	1	0	1	131	2	18573	-	contig_64159,	0.000583164	0.019244421
GO:0009338	exodeoxyribonuclease V complex	cellular_component	1	0	1	131	2	18573	-	contig_9806,	0.000583164	0.019244421
GO:0004488	methylenetetrahydrofolate dehydrogenase (NADP+) activity	molecular_function	1	0	1	131	7	18573	-	contig_336,	0.003418245	0.020053706
GO:0050144	nucleoside deoxyribosyltransferase activity	molecular_function	1	0	1	131	3	18573	-	contig_73714,	0.000967408	0.021282966
GO:0030694	bacterial-type flagellum basal body, rod	cellular_component	1	0	1	131	3	18573	-	contig_925,	0.000967408	0.021282966
GO:0015417	polyamine-transporting ATPase activity	molecular_function	1	0	1	131	3	18573	-	First_Contig904,	0.000967408	0.021282966
GO:0009159	deoxyribonucleoside monophosphate catabolic process	biological_process	1	0	1	131	3	18573	-	contig_73714,	0.000967408	0.021282966
GO:0070694	deoxyribonucleoside 5'-monophosphate N-glycosidase activity	molecular_function	1	0	1	131	3	18573	-	contig_73714,	0.000967408	0.021282966
GO:0016990	arginine deiminase activity	molecular_function	1	0	1	131	3	18573	-	contig_767,	0.000967408	0.021282966
GO:0015081	sodium ion transmembrane transporter activity	molecular_function	1	0	1	131	8	18573	-	contig_64159,	0.004252938	0.021591839
GO:0007165	signal transduction	biological_process	8	0	8	131	388	18573	-	contig_19068,contig_67199,contig_2217,contig_1210,contig_72804,contig_63610,contig_4655,contig_6995,	0.004448839	0.021749878
GO:0009360	DNA polymerase III complex	cellular_component	2	0	2	131	35	18573	-	contig_21218,contig_31130,	0.004826225	0.023165881
GO:0006527	arginine catabolic process	biological_process	1	0	1	131	4	18573	-	contig_767,	0.001444348	0.023831737
GO:0019563	glycerol catabolic process	biological_process	1	0	1	131	4	18573	-	contig_4584,	0.001444348	0.023831737
GO:0004370	glycerol kinase activity	molecular_function	1	0	1	131	4	18573	-	contig_4584,	0.001444348	0.023831737
GO:0004798	thymidylate kinase activity	molecular_function	1	0	1	131	4	18573	-	contig_61029,	0.001444348	0.023831737
GO:0006417	regulation of translation	biological_process	1	0	1	131	4	18573	-	contig_349,	0.001444348	0.023831737
GO:0006525	arginine metabolic process	biological_process	1	0	1	131	9	18573	-	contig_767,	0.005173879	0.024391143
GO:0030632	D-alanine biosynthetic process	biological_process	1	0	1	131	5	18573	-	contig_68242,	0.002012667	0.027965483
GO:0006741	NADP biosynthetic process	biological_process	1	0	1	131	10	18573	-	contig_24798,	0.006179818	0.028128829
GO:0019674	NAD metabolic process	biological_process	1	0	1	131	11	18573	-	contig_24798,	0.007269521	0.031985893
GO:0015109	chromate transmembrane transporter activity	molecular_function	1	0	1	131	6	18573	-	contig_19181,	0.002671063	0.032052757
GO:0015703	chromate transport	biological_process	1	0	1	131	6	18573	-	contig_19181,	0.002671063	0.032052757
GO:0004045	aminoacyl-tRNA hydrolase activity	molecular_function	1	0	1	131	6	18573	-	contig_18796,	0.002671063	0.032052757
GO:0009424	bacterial-type flagellum hook	cellular_component	1	0	1	131	12	18573	-	contig_1274,	0.008441764	0.035945578
GO:0016075	rRNA catabolic process	biological_process	1	0	1	131	7	18573	-	contig_1569,	0.003418245	0.036096671
GO:0004477	methenyltetrahydrofolate cyclohydrolase activity	molecular_function	1	0	1	131	7	18573	-	contig_336,	0.003418245	0.036096671
GO:0000453	enzyme-directed rRNA 2'-O-methylation	biological_process	1	0	1	131	7	18573	-	contig_68998,	0.003418245	0.036096671
GO:0006397	mRNA processing	biological_process	1	0	1	131	7	18573	-	contig_1569,	0.003418245	0.036096671
GO:0070677	rRNA (cytosine-2'-O-)-methyltransferase activity	molecular_function	1	0	1	131	7	18573	-	contig_68998,	0.003418245	0.036096671
GO:0005198	structural molecule activity	molecular_function	2	0	2	131	46	18573	-	contig_1274,contig_925,	0.009955381	0.038650302
GO:0016799	hydrolase activity, hydrolyzing N-glycosyl compounds	molecular_function	1	0	1	131	13	18573	-	contig_47254,	0.009695338	0.038781354
GO:0005737	cytoplasm	cellular_component	25	0	25	131	2093	18573	-	contig_94,contig_734,contig_7257,contig_2546,contig_474,contig_18796,contig_767,contig_1672,contig_8676,contig_68998,contig_49154,contig_2217,contig_326,contig_8852,contig_1569,contig_1154,contig_564,contig_31130,contig_1503,contig_481,contig_24798,contig_47254,contig_72560,contig_1261,contig_20628,	0.010553094	0.040377057
GO:0004525	ribonuclease III activity	molecular_function	1	0	1	131	8	18573	-	contig_1569,	0.004252938	0.041584283
GO:0008763	UDP-N-acetylmuramate-L-alanine ligase activity	molecular_function	1	0	1	131	14	18573	-	contig_94,	0.011029047	0.041595261
GO:0006235	dTTP biosynthetic process	biological_process	1	0	1	131	15	18573	-	contig_61029,	0.012441705	0.043218553
GO:0006071	glycerol metabolic process	biological_process	1	0	1	131	9	18573	-	contig_4584,	0.005173879	0.045530133
GO:0016779	nucleotidyltransferase activity	molecular_function	7	0	7	131	387	18573	-	contig_474,contig_72590,contig_3730,contig_43589,contig_41039,contig_31130,contig_20628,	0.014741747	0.046889412
GO:0008784	alanine racemase activity	molecular_function	1	0	1	131	17	18573	-	contig_68242,	0.015499198	0.048711765
GO:0005886	plasma membrane	cellular_component	13	0	13	131	953	18573	-	First_Contig904,contig_10002,contig_6427,contig_893,contig_32545,contig_66363,contig_472,contig_1966,contig_627,contig_15872,contig_4092,contig_1257,contig_6428,	0.019271869	0.049880132
GO:0006269	DNA replication, synthesis of RNA primer	biological_process	2	0	2	131	59	18573	-	contig_72590,contig_41039,	0.019108322	0.050445969
GO:0008854	exodeoxyribonuclease V activity	molecular_function	1	0	1	131	10	18573	-	contig_9806,	0.006179818	0.052628131
GO:0015299	solute:hydrogen antiporter activity	molecular_function	1	0	1	131	20	18573	-	contig_3192,	0.020648685	0.052924785
GO:0004825	methionine-tRNA ligase activity	molecular_function	1	0	1	131	19	18573	-	contig_72560,	0.018858598	0.052964573
GO:0006072	glycerol-3-phosphate metabolic process	biological_process	1	0	1	131	18	18573	-	contig_4584,	0.017141728	0.053240191
GO:0003899	DNA-directed RNA polymerase activity	molecular_function	3	0	3	131	119	18573	-	contig_72590,contig_41039,contig_63230,	0.022606695	0.055260811
GO:0008766	UDP-N-acetylmuramoylalanyl-D-glutamyl-2,6-diaminopimelate-D-alanyl-D-alanine ligase activity	molecular_function	1	0	1	131	21	18573	-	contig_326,	0.02251088	0.055540863
GO:0017111	nucleoside-triphosphatase activity	molecular_function	12	0	12	131	877	18573	-	contig_734,First_Contig904,contig_928,contig_2861,contig_9806,contig_21218,contig_1966,contig_58308,contig_627,contig_2995,contig_4112,contig_2947,	0.022992013	0.055687077
GO:0017150	tRNA dihydrouridine synthase activity	molecular_function	1	0	1	131	22	18573	-	contig_151,	0.024444085	0.058665804
GO:0006200	ATP catabolic process	biological_process	7	0	7	131	428	18573	-	contig_67668,First_Contig904,contig_8676,contig_1966,contig_58308,contig_627,contig_4112,	0.0255732	0.059746238
GO:0031554	regulation of DNA-dependent transcription, termination	biological_process	1	0	1	131	11	18573	-	contig_1448,	0.007269521	0.05997355
GO:0004832	valine-tRNA ligase activity	molecular_function	1	0	1	131	23	18573	-	contig_481,	0.026447214	0.060713603
GO:0009273	peptidoglycan-based cell wall biogenesis	biological_process	2	0	2	131	71	18573	-	contig_72291,contig_1154,	0.030791954	0.066631768
GO:0003723	RNA binding	molecular_function	8	0	8	131	530	18573	-	contig_65848,contig_1448,contig_349,contig_21536,contig_1569,contig_72560,contig_2947,contig_20628,	0.030089903	0.066754071
GO:0008757	S-adenosylmethionine-dependent methyltransferase activity	molecular_function	1	0	1	131	25	18573	-	contig_80452,	0.030658957	0.067449704
GO:0004134	4-alpha-glucanotransferase activity	molecular_function	1	0	1	131	12	18573	-	contig_654,	0.008441764	0.067534116
GO:0051991	UDP-N-acetyl-D-glucosamine:N-acetylmuramoyl-L-alanyl-D-glutamyl-meso-2,6-diaminopimelyl-D-alanyl-D-alanine-diphosphoundecaprenol 4-beta-N-acetylglucosaminlytransferase activity	molecular_function	1	0	1	131	12	18573	-	contig_893,	0.008441764	0.067534116
GO:0003951	NAD+ kinase activity	molecular_function	1	0	1	131	12	18573	-	contig_24798,	0.008441764	0.067534116
GO:0015297	antiporter activity	molecular_function	1	0	1	131	26	18573	-	contig_11081,	0.032865457	0.070540493
GO:0000049	tRNA binding	molecular_function	3	0	3	131	136	18573	-	contig_349,contig_72560,contig_1261,	0.034801771	0.072917995
GO:0016820	hydrolase activity, acting on acid anhydrides, catalyzing transmembrane movement of substances	molecular_function	1	0	1	131	27	18573	-	First_Contig904,	0.035137654	0.073042052
GO:0050511	undecaprenyldiphospho-muramoylpentapeptide beta-N-acetylglucosaminyltransferase activity	molecular_function	1	0	1	131	13	18573	-	contig_893,	0.009695338	0.075281452
GO:0006430	lysyl-tRNA aminoacylation	biological_process	1	0	1	131	14	18573	-	contig_1261,	0.011029047	0.078693737
GO:0000175	3'-5'-exoribonuclease activity	molecular_function	1	0	1	131	14	18573	-	contig_20628,	0.011029047	0.078693737
GO:0047480	UDP-N-acetylmuramoyl-tripeptide-D-alanyl-D-alanine ligase activity	molecular_function	1	0	1	131	14	18573	-	contig_326,	0.011029047	0.078693737
GO:0008984	protein-glutamate methylesterase activity	molecular_function	1	0	1	131	14	18573	-	contig_49154,	0.011029047	0.078693737
GO:0004824	lysine-tRNA ligase activity	molecular_function	1	0	1	131	14	18573	-	contig_1261,	0.011029047	0.078693737
GO:0015995	chlorophyll biosynthetic process	biological_process	1	0	1	131	29	18573	-	contig_4003,	0.039875032	0.080976987
GO:0006418	tRNA aminoacylation for protein translation	biological_process	5	0	5	131	297	18573	-	contig_1672,contig_8852,contig_481,contig_72560,contig_1261,	0.041908181	0.083816363
GO:0006364	rRNA processing	biological_process	2	0	2	131	80	18573	-	contig_68998,contig_1569,	0.041678288	0.083992886
GO:0006304	DNA modification	biological_process	1	0	1	131	30	18573	-	contig_61302,	0.042338189	0.084039714
GO:0004821	histidine-tRNA ligase activity	molecular_function	1	0	1	131	15	18573	-	contig_8852,	0.012441705	0.086437105
GO:0008760	UDP-N-acetylglucosamine 1-carboxyvinyltransferase activity	molecular_function	1	0	1	131	15	18573	-	contig_2546,	0.012441705	0.086437105
GO:0003883	CTP synthase activity	molecular_function	1	0	1	131	15	18573	-	contig_7112,	0.012441705	0.086437105
GO:0006427	histidyl-tRNA aminoacylation	biological_process	1	0	1	131	15	18573	-	contig_8852,	0.012441705	0.086437105
GO:0004654	polyribonucleotide nucleotidyltransferase activity	molecular_function	1	0	1	131	15	18573	-	contig_20628,	0.012441705	0.086437105
GO:0006522	alanine metabolic process	biological_process	1	0	1	131	15	18573	-	contig_68242,	0.012441705	0.086437105
GO:0016758	transferase activity, transferring hexosyl groups	molecular_function	1	0	1	131	32	18573	-	contig_893,	0.047448466	0.092105847
GO:0006541	glutamine metabolic process	biological_process	2	0	2	131	84	18573	-	contig_7112,contig_1114,	0.04710813	0.092122565
GO:0016874	ligase activity	molecular_function	11	0	11	131	872	18573	-	contig_94,contig_1672,contig_40935,contig_7112,contig_326,contig_8852,contig_1154,contig_481,contig_72560,contig_1261,contig_1114,	0.048631469	0.093034115
GO:0006402	mRNA catabolic process	biological_process	1	0	1	131	33	18573	-	contig_20628,	0.050093628	0.095141854
GO:0032259	methylation	biological_process	11	0	11	131	877	18573	-	contig_55753,contig_37232,contig_65848,contig_48036,contig_60512,contig_10888,contig_68998,contig_60392,contig_61302,contig_38996,contig_78047,	0.05047953	0.095189971
GO:0006177	GMP biosynthetic process	biological_process	1	0	1	131	34	18573	-	contig_1114,	0.052797517	0.098854925
GO:0008168	methyltransferase activity	molecular_function	11	0	11	131	891	18573	-	contig_55753,contig_37232,contig_65848,contig_48036,contig_60512,contig_10888,contig_68998,contig_60392,contig_61302,contig_38996,contig_78047,	0.055926553	0.102532014
GO:0016301	kinase activity	molecular_function	10	0	10	131	800	18573	-	contig_151,contig_32545,contig_4584,contig_2217,contig_472,contig_24798,contig_72804,contig_4092,contig_77748,contig_61029,	0.060559281	0.110259656
GO:0006855	drug transmembrane transport	biological_process	1	0	1	131	18	18573	-	contig_11081,	0.017141728	0.110376006
GO:0030259	lipid glycosylation	biological_process	1	0	1	131	18	18573	-	contig_893,	0.017141728	0.110376006
GO:0003922	GMP synthase (glutamine-hydrolyzing) activity	molecular_function	1	0	1	131	18	18573	-	contig_1114,	0.017141728	0.110376006
GO:0016881	acid-amino acid ligase activity	molecular_function	1	0	1	131	18	18573	-	contig_1154,	0.017141728	0.110376006
GO:0015238	drug transmembrane transporter activity	molecular_function	1	0	1	131	18	18573	-	contig_11081,	0.017141728	0.110376006
GO:0043064	flagellum organization	biological_process	1	0	1	131	18	18573	-	contig_1274,	0.017141728	0.110376006
GO:0016462	pyrophosphatase activity	molecular_function	1	0	1	131	18	18573	-	contig_1114,	0.017141728	0.110376006
GO:0006928	cellular component movement	biological_process	1	0	1	131	18	18573	-	contig_1274,	0.017141728	0.110376006
GO:0003743	translation initiation factor activity	molecular_function	1	0	1	131	37	18573	-	contig_564,	0.061252078	0.110757182
GO:0030983	mismatched DNA binding	molecular_function	1	0	1	131	38	18573	-	contig_1844,	0.064181457	0.115264658
GO:0003896	DNA primase activity	molecular_function	2	0	2	131	59	18573	-	contig_72590,contig_41039,	0.019108322	0.117316207
GO:0006515	misfolded or incompletely synthesized protein catabolic process	biological_process	1	0	1	131	19	18573	-	contig_734,	0.018858598	0.118539758
GO:0044210	'de novo' CTP biosynthetic process	biological_process	1	0	1	131	19	18573	-	contig_7112,	0.018858598	0.118539758
GO:0008186	RNA-dependent ATPase activity	molecular_function	1	0	1	131	19	18573	-	contig_2947,	0.018858598	0.118539758
GO:0006431	methionyl-tRNA aminoacylation	biological_process	1	0	1	131	19	18573	-	contig_72560,	0.018858598	0.118539758
GO:0031119	tRNA pseudouridine synthesis	biological_process	1	0	1	131	19	18573	-	contig_21536,	0.018858598	0.118539758
GO:0006298	mismatch repair	biological_process	1	0	1	131	39	18573	-	contig_1844,	0.067164907	0.119807671
GO:0003676	nucleic acid binding	molecular_function	13	0	13	131	1130	18573	-	contig_8048,contig_55753,contig_37232,contig_48036,contig_60512,contig_474,contig_15558,contig_10888,contig_60392,contig_61302,contig_38996,contig_78047,contig_2947,	0.06805579	0.120582071
GO:0006420	arginyl-tRNA aminoacylation	biological_process	1	0	1	131	20	18573	-	contig_1672,	0.020648685	0.121138953
GO:0035999	tetrahydrofolate interconversion	biological_process	1	0	1	131	20	18573	-	contig_336,	0.020648685	0.121138953
GO:0004814	arginine-tRNA ligase activity	molecular_function	1	0	1	131	20	18573	-	contig_1672,	0.020648685	0.121138953
GO:0006284	base-excision repair	biological_process	1	0	1	131	40	18573	-	contig_47254,	0.070201524	0.123554682
GO:0009396	folic acid-containing compound biosynthetic process	biological_process	1	0	1	131	41	18573	-	contig_336,	0.073290418	0.12813689
GO:0003725	double-stranded RNA binding	molecular_function	1	0	1	131	22	18573	-	contig_1569,	0.024444085	0.131698743
GO:0002943	tRNA dihydrouridine synthesis	biological_process	1	0	1	131	22	18573	-	contig_151,	0.024444085	0.131698743
GO:0016887	ATPase activity	molecular_function	7	0	7	131	428	18573	-	contig_67668,First_Contig904,contig_8676,contig_1966,contig_58308,contig_627,contig_4112,	0.0255732	0.135026498
GO:0006438	valyl-tRNA aminoacylation	biological_process	1	0	1	131	23	18573	-	contig_481,	0.026447214	0.136903223
GO:0015979	photosynthesis	biological_process	1	0	1	131	23	18573	-	contig_4003,	0.026447214	0.136903223
GO:0016851	magnesium chelatase activity	molecular_function	1	0	1	131	23	18573	-	contig_4003,	0.026447214	0.136903223
GO:0006810	transport	biological_process	17	0	17	131	1600	18573	-	First_Contig904,contig_45857,contig_32545,contig_8676,contig_265,contig_16655,contig_472,contig_58308,contig_3192,contig_64159,contig_63738,contig_46272,contig_15872,contig_72804,contig_54990,contig_4092,contig_1257,	0.080502742	0.138906692
GO:0004812	aminoacyl-tRNA ligase activity	molecular_function	5	0	5	131	348	18573	-	contig_1672,contig_8852,contig_481,contig_72560,contig_1261,	0.080155636	0.139217684
GO:0016310	phosphorylation	biological_process	10	0	10	131	843	18573	-	contig_151,contig_32545,contig_4584,contig_2217,contig_472,contig_24798,contig_72804,contig_4092,contig_77748,contig_61029,	0.082556034	0.14152463
GO:0005215	transporter activity	molecular_function	12	0	12	131	1068	18573	-	First_Contig904,contig_45857,contig_265,contig_16655,contig_3192,contig_64159,contig_63738,contig_46272,contig_15872,contig_72804,contig_54990,contig_1257,	0.089463888	0.151400425
GO:0005524	ATP binding	molecular_function	33	0	33	131	3503	18573	-	contig_8048,contig_1844,contig_94,contig_734,contig_67668,First_Contig904,contig_928,contig_2861,contig_1672,contig_8676,contig_4584,contig_21218,contig_2217,contig_1966,contig_58308,contig_7112,contig_326,contig_8852,contig_627,contig_4043,contig_62609,contig_1154,contig_481,contig_24798,contig_72804,contig_72560,contig_2995,contig_1261,contig_1114,contig_4112,contig_2947,contig_134,contig_61029,	0.088896896	0.151411488
GO:0015934	large ribosomal subunit	cellular_component	1	0	1	131	25	18573	-	contig_349,	0.030658957	0.152716312
GO:0016813	hydrolase activity, acting on carbon-nitrogen (but not peptide) bonds, in linear amidines	molecular_function	1	0	1	131	26	18573	-	contig_767,	0.032865457	0.157754195
GO:0004176	ATP-dependent peptidase activity	molecular_function	1	0	1	131	26	18573	-	contig_734,	0.032865457	0.157754195
GO:0006413	translational initiation	biological_process	1	0	1	131	48	18573	-	contig_564,	0.096303633	0.16193732
GO:0006353	DNA-dependent transcription, termination	biological_process	1	0	1	131	27	18573	-	contig_2947,	0.035137654	0.162742817
GO:0015833	peptide transport	biological_process	1	0	1	131	27	18573	-	contig_58308,	0.035137654	0.162742817
GO:0016021	integral to membrane	cellular_component	17	0	17	131	1643	18573	-	contig_2070,contig_2861,contig_32545,contig_66363,contig_63539,contig_472,contig_1966,contig_3192,contig_64159,contig_627,contig_71305,contig_15872,contig_63610,contig_73628,contig_4092,contig_1257,contig_6995,	0.098712251	0.163899587
GO:0008152	metabolic process	biological_process	10	0	10	131	2396	18573	-	contig_63888,contig_336,contig_40935,contig_68998,contig_3730,contig_26675,contig_806,contig_52407,contig_24798,contig_47254,	0.10379064	0.164076222
GO:0006260	DNA replication	biological_process	8	0	8	131	664	18573	-	contig_474,contig_72590,contig_21218,contig_41039,contig_61672,contig_62609,contig_31130,contig_77302,	0.100727834	0.164149062
GO:0008408	3'-5' exonuclease activity	molecular_function	2	0	2	131	115	18573	-	contig_474,contig_31130,	0.101367579	0.164178165
GO:0006164	purine nucleotide biosynthetic process	biological_process	2	0	2	131	118	18573	-	contig_336,contig_1114,	0.107727023	0.164392683
GO:0003824	catalytic activity	molecular_function	14	0	14	131	3090	18573	-	contig_63888,contig_1586,contig_2546,contig_336,contig_474,contig_151,contig_40935,contig_8676,contig_654,contig_68242,contig_26675,contig_18257,contig_806,contig_52407,	0.104752847	0.164611616
GO:0007059	chromosome segregation	biological_process	1	0	1	131	49	18573	-	contig_2861,	0.09977983	0.164636719
GO:0006412	translation	biological_process	8	0	8	131	671	18573	-	contig_7257,contig_349,contig_1672,contig_8852,contig_564,contig_481,contig_72560,contig_1261,	0.10611221	0.164786021
GO:0006950	response to stress	biological_process	2	0	2	131	117	18573	-	contig_734,contig_134,	0.105586346	0.164939617
GO:0046914	transition metal ion binding	molecular_function	1	0	1	131	51	18573	-	contig_4092,	0.106865496	0.164985328
GO:0001522	pseudouridine synthesis	biological_process	1	0	1	131	50	18573	-	contig_21536,	0.103300716	0.166288958
GO:0030288	outer membrane-bounded periplasmic space	cellular_component	1	0	1	131	53	18573	-	contig_72804,	0.114123596	0.172163597
GO:0008409	5'-3' exonuclease activity	molecular_function	1	0	1	131	54	18573	-	contig_15558,	0.117815368	0.176723051
GO:0008033	tRNA processing	biological_process	3	0	3	131	208	18573	-	contig_151,contig_21536,contig_1569,	0.126184561	0.183036946
GO:0042254	ribosome biogenesis	biological_process	1	0	1	131	30	18573	-	contig_62345,	0.042338189	0.183234131
GO:0016765	transferase activity, transferring alkyl or aryl (other than methyl) groups	molecular_function	1	0	1	131	56	18573	-	contig_2546,	0.125320547	0.185868676
GO:0008658	penicillin binding	molecular_function	1	0	1	131	59	18573	-	contig_72291,	0.136871247	0.197453602
GO:0016651	oxidoreductase activity, acting on NADH or NADPH	molecular_function	1	0	1	131	32	18573	-	contig_1095,	0.047448466	0.198831669
GO:0016987	sigma factor activity	molecular_function	2	0	2	131	133	18573	-	contig_63230,contig_684,	0.142266346	0.201926427
GO:0009380	excinuclease repair complex	cellular_component	1	0	1	131	60	18573	-	contig_8676,	0.140796677	0.202012624
GO:0000166	nucleotide binding	molecular_function	34	0	34	131	3785	18573	-	contig_8048,contig_94,contig_734,First_Contig904,contig_62345,contig_336,contig_928,contig_2861,contig_1672,contig_8676,contig_9806,contig_4584,contig_21218,contig_2217,contig_1966,contig_58308,contig_7112,contig_326,contig_8852,contig_627,contig_4043,contig_1154,contig_564,contig_1503,contig_481,contig_24798,contig_72560,contig_2995,contig_1261,contig_1114,contig_4112,contig_2947,contig_134,cont…	0.141889051	0.20247951
GO:0003774	motor activity	molecular_function	1	0	1	131	34	18573	-	contig_925,	0.052797517	0.208037976
GO:0016868	intramolecular transferase activity, phosphotransferases	molecular_function	1	0	1	131	34	18573	-	contig_32679,	0.052797517	0.208037976
GO:0006323	DNA packaging	biological_process	2	0	2	131	138	18573	-	contig_62933,contig_10342,	0.154752466	0.217311973
GO:0008233	peptidase activity	molecular_function	5	0	5	131	416	18573	-	contig_734,contig_928,contig_6299,contig_1966,contig_627,	0.157614227	0.219000821
GO:0055085	transmembrane transport	biological_process	6	0	6	131	517	18573	-	contig_3192,contig_64159,contig_63738,contig_71305,contig_11081,contig_73628,	0.15696818	0.21925714
GO:0004222	metalloendopeptidase activity	molecular_function	2	0	2	131	140	18573	-	contig_1966,contig_627,	0.159877017	0.220981845
GO:0009306	protein secretion	biological_process	1	0	1	131	65	18573	-	contig_3044,	0.160956013	0.221314518
GO:0016740	transferase activity	molecular_function	27	0	27	131	2982	18573	-	contig_55753,contig_37232,contig_65848,contig_2546,contig_48036,contig_60512,contig_474,contig_72590,contig_893,contig_10888,contig_32545,contig_68998,contig_654,contig_4584,contig_60392,contig_2217,contig_472,contig_3192,contig_41039,contig_61302,contig_38996,contig_31130,contig_78047,contig_24798,contig_4092,contig_20628,contig_61029,	0.169357367	0.230465695
GO:0009451	RNA modification	biological_process	1	0	1	131	67	18573	-	contig_21536,	0.16925532	0.231520231
GO:0003887	DNA-directed DNA polymerase activity	molecular_function	3	0	3	131	232	18573	-	contig_474,contig_21218,contig_31130,	0.171179098	0.231750163
GO:0004673	protein histidine kinase activity	molecular_function	1	0	1	131	68	18573	-	contig_2217,	0.173452785	0.233630282
GO:0009086	methionine biosynthetic process	biological_process	1	0	1	131	70	18573	-	contig_336,	0.1819401	0.243818206
GO:0008237	metallopeptidase activity	molecular_function	2	0	2	131	152	18573	-	contig_1966,contig_627,	0.192117457	0.252333376
GO:0006974	response to DNA damage stimulus	biological_process	3	0	3	131	242	18573	-	contig_1844,contig_8676,contig_47254,	0.191935021	0.253354228
GO:0016773	phosphotransferase activity, alcohol group as acceptor	molecular_function	1	0	1	131	74	18573	-	contig_4584,	0.199266602	0.260427638
GO:0090305	nucleic acid phosphodiester bond hydrolysis	biological_process	3	0	3	131	247	18573	-	contig_27793,contig_8676,contig_1569,	0.202735005	0.263655376
GO:0008270	zinc ion binding	molecular_function	5	0	5	131	450	18573	-	contig_72590,contig_8676,contig_1966,contig_41039,contig_627,	0.207951409	0.269113588
GO:0006221	pyrimidine nucleotide biosynthetic process	biological_process	1	0	1	131	78	18573	-	contig_7112,	0.217029678	0.279491878
GO:0004518	nuclease activity	molecular_function	3	0	3	131	255	18573	-	contig_27793,contig_8676,contig_1569,	0.220580507	0.282685698
GO:0009381	excinuclease ABC activity	molecular_function	1	0	1	131	81	18573	-	contig_8676,	0.23061585	0.294118765
GO:0002161	aminoacyl-tRNA editing activity	molecular_function	1	0	1	131	83	18573	-	contig_481,	0.239790462	0.304349433
GO:0006450	regulation of translational fidelity	biological_process	1	0	1	131	84	18573	-	contig_481,	0.244411271	0.308730026
GO:0019843	rRNA binding	molecular_function	2	0	2	131	118	18573	-	contig_349,contig_1569,	0.107727023	0.309129719
GO:0000105	histidine biosynthetic process	biological_process	1	0	1	131	51	18573	-	contig_336,	0.106865496	0.310027374
GO:0009165	nucleotide biosynthetic process	biological_process	1	0	1	131	48	18573	-	contig_61029,	0.096303633	0.313878509
GO:0001539	ciliary or flagellar motility	biological_process	1	0	1	131	50	18573	-	contig_925,	0.103300716	0.317109175
GO:0009982	pseudouridine synthase activity	molecular_function	1	0	1	131	50	18573	-	contig_21536,	0.103300716	0.317109175
GO:0001510	RNA methylation	biological_process	1	0	1	131	49	18573	-	contig_65848,	0.09977983	0.317371988
GO:0019867	outer membrane	cellular_component	1	0	1	131	86	18573	-	contig_171,	0.253717213	0.318958782
GO:0008236	serine-type peptidase activity	molecular_function	2	0	2	131	175	18573	-	contig_734,contig_6299,	0.260394976	0.325802245
GO:0007155	cell adhesion	biological_process	1	0	1	131	54	18573	-	contig_6267,	0.117815368	0.330885713
GO:0006289	nucleotide-excision repair	biological_process	1	0	1	131	91	18573	-	contig_8676,	0.277333032	0.343736716
GO:0008134	transcription factor binding	molecular_function	1	0	1	131	56	18573	-	contig_2995,	0.125320547	0.348259204
GO:0008173	RNA methyltransferase activity	molecular_function	1	0	1	131	56	18573	-	contig_65848,	0.125320547	0.348259204
GO:0006730	one-carbon metabolic process	biological_process	1	0	1	131	56	18573	-	contig_336,	0.125320547	0.348259204
GO:0051082	unfolded protein binding	molecular_function	1	0	1	131	93	18573	-	contig_134,	0.28690915	0.352297747
GO:0006414	translational elongation	biological_process	1	0	1	131	95	18573	-	contig_7257,	0.296553579	0.362454375
GO:0016020	membrane	cellular_component	23	0	23	131	2689	18573	-	First_Contig904,contig_2070,contig_19068,contig_893,contig_32545,contig_66363,contig_8676,contig_16655,contig_472,contig_1966,contig_64159,contig_627,contig_63738,contig_1210,contig_11081,contig_15872,contig_72804,contig_63610,contig_3044,contig_4092,contig_4655,contig_1257,contig_6995,	0.300554627	0.363974411
GO:0016998	cell wall macromolecule catabolic process	biological_process	1	0	1	131	97	18573	-	contig_2944,	0.306262548	0.369193208
GO:0006352	DNA-dependent transcription, initiation	biological_process	2	0	2	131	133	18573	-	contig_63230,contig_684,	0.142266346	0.375583154
GO:0005525	GTP binding	molecular_function	3	0	3	131	296	18573	-	contig_62345,contig_564,contig_1503,	0.321952473	0.386342967
GO:0009058	biosynthetic process	biological_process	4	0	4	131	407	18573	-	contig_94,contig_43589,contig_326,contig_1154,	0.330517609	0.394826466
GO:0030145	manganese ion binding	molecular_function	1	0	1	131	105	18573	-	contig_15558,	0.345671532	0.411068849
GO:0000156	phosphorelay response regulator activity	molecular_function	3	0	3	131	313	18573	-	contig_49154,contig_72804,contig_2995,	0.36818696	0.433934631
GO:0003924	GTPase activity	molecular_function	2	0	2	131	207	18573	-	contig_564,contig_1503,	0.366795269	0.434232965
GO:0006184	GTP catabolic process	biological_process	2	0	2	131	209	18573	-	contig_564,contig_1503,	0.373794361	0.43664474
GO:0000413	protein peptidyl-prolyl isomerization	biological_process	1	0	1	131	70	18573	-	contig_18257,	0.1819401	0.436656241
GO:0003755	peptidyl-prolyl cis-trans isomerase activity	molecular_function	1	0	1	131	70	18573	-	contig_18257,	0.1819401	0.436656241
GO:0016787	hydrolase activity	molecular_function	18	0	18	131	2139	18573	-	contig_8048,contig_734,First_Contig904,contig_336,contig_18796,contig_767,contig_15558,contig_9806,contig_49154,contig_6299,contig_1966,contig_26675,contig_1569,contig_627,contig_4043,contig_806,contig_47254,contig_2947,	0.375916236	0.437188926
GO:0003677	DNA binding	molecular_function	15	0	15	131	2759	18573	-	contig_474,contig_27793,contig_72590,contig_2861,contig_8676,contig_21218,contig_41039,contig_61302,contig_4043,contig_61672,contig_31130,contig_63230,contig_2995,contig_684,contig_77302,	0.373658433	0.438425895
GO:0008652	cellular amino acid biosynthetic process	biological_process	1	0	1	131	419	18573	-	contig_336,	0.411795557	0.476815908
GO:0004527	exonuclease activity	molecular_function	1	0	1	131	130	18573	-	contig_15558,	0.472794987	0.54505623
GO:0000287	magnesium ion binding	molecular_function	1	0	1	131	390	18573	-	contig_1503,	0.478879073	0.549669892
GO:0035556	intracellular signal transduction	biological_process	3	0	3	131	355	18573	-	contig_49154,contig_72804,contig_2995,	0.490270112	0.5603087
GO:0006457	protein folding	biological_process	2	0	2	131	175	18573	-	contig_18257,contig_134,	0.260394976	0.563477653
GO:0016853	isomerase activity	molecular_function	2	0	2	131	550	18573	-	contig_68242,contig_21536,	0.512525213	0.583218346
GO:0004003	ATP-dependent DNA helicase activity	molecular_function	1	0	1	131	91	18573	-	contig_4043,	0.277333032	0.595251386
GO:0009432	SOS response	biological_process	1	0	1	131	141	18573	-	contig_8676,	0.529623999	0.600088995
GO:0051536	iron-sulfur cluster binding	molecular_function	1	0	1	131	363	18573	-	contig_63888,	0.5496658	0.620135774
GO:0003746	translation elongation factor activity	molecular_function	1	0	1	131	95	18573	-	contig_7257,	0.296553579	0.626321159
GO:0003700	sequence-specific DNA binding transcription factor activity	molecular_function	4	0	4	131	501	18573	-	contig_1448,contig_63230,contig_2995,contig_684,	0.565144681	0.63488594
GO:0004519	endonuclease activity	molecular_function	2	0	2	131	263	18573	-	contig_61302,contig_1569,	0.572354151	0.640260576
GO:0004386	helicase activity	molecular_function	3	0	3	131	680	18573	-	contig_8048,contig_4043,contig_2947,	0.589390883	0.65653668
GO:0006508	proteolysis	biological_process	6	0	6	131	768	18573	-	contig_1586,contig_734,contig_928,contig_6299,contig_1966,contig_627,	0.604745987	0.670810674
GO:0006281	DNA repair	biological_process	4	0	4	131	524	18573	-	contig_1844,contig_15558,contig_8676,contig_47254,	0.627103523	0.692700125
GO:0000160	phosphorelay signal transduction system	biological_process	4	0	4	131	526	18573	-	contig_49154,contig_2217,contig_72804,contig_2995,	0.63253614	0.695789755
GO:0008026	ATP-dependent helicase activity	molecular_function	1	0	1	131	163	18573	-	contig_8048,	0.642960336	0.704321696
GO:0006812	cation transport	biological_process	1	0	1	131	172	18573	-	contig_3192,	0.688771868	0.751387492
GO:0046872	metal ion binding	molecular_function	9	0	9	131	1549	18573	-	contig_1586,contig_72590,contig_8676,contig_1966,contig_41039,contig_1569,contig_627,contig_24798,contig_72560,	0.697244843	0.757500571
GO:0051539	4 iron, 4 sulfur cluster binding	molecular_function	1	0	1	131	178	18573	-	contig_1095,	0.719032503	0.774794208
GO:0005622	intracellular	cellular_component	5	0	5	131	691	18573	-	contig_7257,contig_349,contig_67199,contig_2217,contig_564,	0.726429321	0.776426481
GO:0030170	pyridoxal phosphate binding	molecular_function	1	0	1	131	309	18573	-	contig_52407,	0.717790718	0.776626023
GO:0003735	structural constituent of ribosome	molecular_function	1	0	1	131	179	18573	-	contig_349,	0.724051192	0.777030547
GO:0003678	DNA helicase activity	molecular_function	1	0	1	131	182	18573	-	contig_62609,	0.739061909	0.783583711
GO:0006310	DNA recombination	biological_process	1	0	1	131	303	18573	-	contig_15558,	0.738786447	0.786450089
GO:0030529	ribonucleoprotein complex	cellular_component	1	0	1	131	185	18573	-	contig_349,	0.754001706	0.793053587
GO:0016772	transferase activity, transferring phosphorus-containing groups	molecular_function	2	0	2	131	453	18573	-	contig_2217,contig_72804,	0.760661662	0.796883646
GO:0004252	serine-type endopeptidase activity	molecular_function	1	0	1	131	190	18573	-	contig_734,	0.778734134	0.81259214
GO:0050660	flavin adenine dinucleotide binding	molecular_function	1	0	1	131	280	18573	-	contig_151,	0.823704782	0.852776715
GO:0030246	carbohydrate binding	molecular_function	1	0	1	131	200	18573	-	contig_893,	0.827517912	0.853377847
GO:0005840	ribosome	cellular_component	1	0	1	131	199	18573	-	contig_349,	0.822682732	0.855071816
GO:0023014	signal transduction by phosphorylation	biological_process	2	0	2	131	337	18573	-	contig_2217,contig_72804,	0.851502298	0.874694967
GO:0016757	transferase activity, transferring glycosyl groups	molecular_function	1	0	1	131	210	18573	-	contig_893,	0.875305464	0.892203253
GO:0016798	hydrolase activity, acting on glycosyl bonds	molecular_function	1	0	1	131	220	18573	-	contig_47254,	0.922007295	0.936192023
GO:0009279	cell outer membrane	cellular_component	2	0	2	131	359	18573	-	contig_759,contig_60252,	0.931424419	0.942130447
GO:0006355	regulation of transcription, DNA-dependent	biological_process	6	0	6	131	920	18573	-	contig_49154,contig_63230,contig_72804,contig_2995,contig_684,contig_2947,	0.945156618	0.952371554
GO:0005975	carbohydrate metabolic process	biological_process	4	0	4	131	657	18573	-	contig_32679,contig_893,contig_654,contig_4584,	0.988041302	0.988041302
GO:0006351	transcription, DNA-dependent	biological_process	3	0	3	131	525	18573	-	contig_2995,contig_684,contig_2947,	0.985171753	0.988917654
GO:0032508	DNA duplex unwinding	biological_process	1	0	1	131	182	18573	-	contig_62609,	0.739061909	1.242753784
GO:0000155	phosphorelay sensor kinase activity	molecular_function	2	0	2	131	337	18573	-	contig_2217,contig_72804,	0.851502298	1.370711015
