# Supplementary material for: RNA-Seq-based analysis of changes in Borrelia burgdorferi gene expression linked to pathogenicity
Source: Parasit Vectors. 2015 Mar 13;8:155. doi: 10.1186/s13071-014-0623-2 (PMC4395869; doi:10.1186/s13071-014-0623-2)
Supplement: Additional file 1: — Tables S1. Using Fisher’s exact test (false discovery rate < 0.05) and fold-change ≥ 2, with 288 upregulated genes in B. garinii SZ. Tables S2: Using Fisher’s exact test (false discovery rate < 0.05) and fold-change ≥ 2, with 443 downregulated genes in B. garinii SZ (upregulated in B. burgdorferi B31). Tables S3. A total of 264 genes mapping to GO terms were identified among upregulated genes in B. garinii SZ. Tables S4. A total of 439 genes mapping to GO terms among downregulated genes in B. garinii SZ (upregulated in B. burgdorferi B31). Tables S5. The KEGG pathway analysis of the genes that were upregulated in B. garinii SZ. Tables S6. The KEGG pathway analysis of the genes that were downregulated in B. garinii SZ (upregulated in B. burgdorferi B31). Tables S7. The primer and the PCR efficiency for each selected genes. [file 13071_2014_623_MOESM1_ESM.zip › Table S4.xls]

GO_ID	GO_term	TYPE	DIFF_GENE_IN_GO	UP_GENE	DOWN_GENE	ALL_DIFF_GENE_IN_ALL_GO	ALL_GENE_IN_GO	ALL_GENE_IN_ALL_GO	UP_GENE_list	DWON_GENE_list	P-VALUE	FDR
GO:0009401	phosphoenolpyruvate-dependent sugar phosphotransferase system	biological_process	9	9	0	298	34	18573	contig_2315,contig_1540,contig_528,contig_446,contig_793,contig_274,contig_1004,contig_707,contig_1477,	-	2.93E-09	6.43E-07
GO:0008982	protein-N(PI)-phosphohistidine-sugar phosphotransferase activity	molecular_function	7	7	0	298	16	18573	contig_1540,contig_528,contig_446,contig_793,contig_274,contig_1004,contig_707,	-	4.54E-09	6.64E-07
GO:0005351	sugar:hydrogen symporter activity	molecular_function	9	9	0	298	32	18573	contig_2315,contig_1540,contig_528,contig_446,contig_793,contig_274,contig_1004,contig_707,contig_1477,	-	1.79E-09	7.85E-07
GO:0006412	translation	biological_process	34	34	0	298	671	18573	contig_447,contig_1062,contig_2287,contig_6232,contig_4781,contig_359,contig_2368,contig_541,contig_282,contig_60,contig_2048,contig_129,contig_219,contig_1035,contig_1798,contig_1054,contig_123,contig_641,contig_13051,contig_61,contig_302,contig_348,contig_34,contig_30,contig_1683,contig_2417,contig_106,contig_122,contig_116,contig_1272,contig_3527,contig_2289,contig_21,contig_310,	-	1.21E-08	1.32E-06
GO:0001539	ciliary or flagellar motility	biological_process	9	9	0	298	50	18573	contig_745,contig_2621,contig_7222,contig_1226,contig_6332,contig_128,contig_193,contig_333,contig_1402,	-	7.07E-08	6.21E-06
GO:0005737	cytoplasm	cellular_component	67	67	0	298	2093	18573	contig_487,contig_447,contig_1062,contig_656,contig_1273,contig_8050,contig_1073,contig_768,contig_7745,contig_2147,contig_3139,contig_737,contig_450,contig_541,contig_2022,contig_60,contig_296,contig_293,contig_16536,contig_4936,contig_129,contig_219,contig_316,contig_244,contig_4633,contig_8826,contig_6628,contig_2885,contig_1798,contig_429,contig_1054,contig_109,contig_376,contig_123,contig_19…	-	3.23E-07	2.36E-05
GO:0009288	bacterial-type flagellum	cellular_component	8	8	0	298	55	18573	contig_745,contig_2621,contig_236,contig_7222,contig_128,contig_193,contig_17,contig_333,	-	1.54E-06	9.63E-05
GO:0008643	carbohydrate transport	biological_process	6	6	0	298	29	18573	contig_1540,contig_528,contig_793,contig_274,contig_1004,contig_707,	-	2.73E-06	0.000150052
GO:0008152	metabolic process	biological_process	13	13	0	298	2396	18573	contig_3933,contig_356,contig_1254,contig_9538,contig_426,contig_73,contig_4841,contig_117,contig_503,contig_140,contig_11796,contig_35,contig_2135,	-	4.36E-06	0.000212683
GO:0003774	motor activity	molecular_function	6	6	0	298	34	18573	contig_745,contig_7222,contig_1226,contig_6332,contig_128,contig_193,	-	6.87E-06	0.00030172
GO:0006935	chemotaxis	biological_process	7	7	0	298	54	18573	contig_745,contig_851,contig_11599,contig_16536,contig_4633,contig_10955,contig_535,	-	1.22E-05	0.000488254
GO:0005840	ribosome	cellular_component	13	13	0	298	199	18573	contig_6232,contig_359,contig_2368,contig_282,contig_1850,contig_2048,contig_1035,contig_348,contig_34,contig_30,contig_3527,contig_2289,contig_310,	-	1.87E-05	0.000685218
GO:0003735	structural constituent of ribosome	molecular_function	12	12	0	298	179	18573	contig_6232,contig_359,contig_2368,contig_282,contig_2048,contig_1035,contig_348,contig_34,contig_30,contig_3527,contig_2289,contig_310,	-	2.81E-05	0.000949838
GO:0005198	structural molecule activity	molecular_function	6	6	0	298	46	18573	contig_2621,contig_236,contig_7222,contig_128,contig_193,contig_333,	-	3.99E-05	0.001168862
GO:0030529	ribonucleoprotein complex	cellular_component	12	12	0	298	185	18573	contig_6232,contig_359,contig_2368,contig_282,contig_2048,contig_1035,contig_348,contig_34,contig_30,contig_3527,contig_2289,contig_310,	-	3.90E-05	0.001221583
GO:0043064	flagellum organization	biological_process	4	4	0	298	18	18573	contig_236,contig_2340,contig_128,contig_333,	-	5.21E-05	0.001429687
GO:0006928	cellular component movement	biological_process	4	4	0	298	18	18573	contig_236,contig_16536,contig_128,contig_333,	-	5.21E-05	0.001429687
GO:0003756	protein disulfide isomerase activity	molecular_function	2	2	0	298	2	18573	contig_109,contig_376,	-	7.69E-05	0.001875606
GO:0008893	guanosine-3',5'-bis(diphosphate) 3'-diphosphatase activity	molecular_function	2	2	0	298	2	18573	contig_3028,contig_11172,	-	7.69E-05	0.001985936
GO:0050451	CoA-disulfide reductase activity	molecular_function	2	2	0	298	2	18573	contig_109,contig_376,	-	7.69E-05	0.001985936
GO:0005525	GTP binding	molecular_function	15	15	0	298	296	18573	contig_2287,contig_307,contig_737,contig_213,contig_6499,contig_1192,contig_2340,contig_129,contig_219,contig_1798,contig_641,contig_302,contig_424,contig_8130,contig_667,	-	9.65E-05	0.002016458
GO:0003924	GTPase activity	molecular_function	12	12	0	298	207	18573	contig_2287,contig_307,contig_737,contig_213,contig_129,contig_219,contig_1798,contig_641,contig_302,contig_424,contig_8130,contig_667,	-	0.000116052	0.002315755
GO:0006184	GTP catabolic process	biological_process	12	12	0	298	209	18573	contig_2287,contig_307,contig_737,contig_213,contig_129,contig_219,contig_1798,contig_641,contig_302,contig_424,contig_8130,contig_667,	-	0.000127234	0.002428507
GO:0000034	adenine deaminase activity	molecular_function	2	2	0	298	3	18573	contig_4518,contig_19373,	-	0.00015199	0.002668936
GO:0009425	bacterial-type flagellum basal body	cellular_component	3	3	0	298	11	18573	contig_745,contig_2621,contig_7222,	-	0.000147665	0.002701031
GO:0006146	adenine catabolic process	biological_process	2	2	0	298	3	18573	contig_4518,contig_19373,	-	0.00015199	0.003032882
GO:0005886	plasma membrane	cellular_component	31	31	0	298	953	18573	contig_745,contig_4886,contig_2702,contig_2287,contig_1352,contig_317,contig_616,contig_1383,contig_2561,contig_620,contig_3139,contig_2327,contig_1540,contig_528,contig_4828,contig_278,contig_1425,contig_2340,contig_793,contig_1467,contig_482,contig_1572,contig_641,contig_2636,contig_1424,contig_274,contig_215,contig_853,contig_4959,contig_1004,contig_707,	-	0.000297149	0.004831425
GO:0007049	cell cycle	biological_process	11	11	0	298	203	18573	contig_8050,contig_1495,contig_339,contig_737,contig_244,contig_429,contig_2717,contig_6392,contig_2636,contig_14763,contig_1407,	-	0.00037485	0.005877107
GO:0019843	rRNA binding	molecular_function	8	8	0	298	118	18573	contig_282,contig_1035,contig_348,contig_34,contig_30,contig_3527,contig_2289,contig_310,	-	0.000406103	0.006147564
GO:0003723	RNA binding	molecular_function	20	20	0	298	530	18573	contig_1273,contig_3529,contig_2561,contig_536,contig_282,contig_1850,contig_293,contig_316,contig_1035,contig_614,contig_348,contig_34,contig_30,contig_106,contig_122,contig_1272,contig_3527,contig_2132,contig_2289,contig_310,	-	0.000498472	0.006631192
GO:0006414	translational elongation	biological_process	7	7	0	298	95	18573	contig_2287,contig_219,contig_1798,contig_641,contig_302,contig_2980,contig_1758,	-	0.000485944	0.006881601
GO:0051301	cell division	biological_process	12	12	0	298	241	18573	contig_8050,contig_317,contig_1495,contig_737,contig_244,contig_429,contig_2717,contig_6392,contig_2636,contig_14763,contig_1407,contig_626,	-	0.000482877	0.007066093
GO:0000166	nucleotide binding	molecular_function	89	89	0	298	3785	18573	contig_168,contig_447,contig_145,contig_15963,contig_1062,contig_2287,contig_1352,contig_1273,contig_8050,contig_1073,contig_317,contig_1829,contig_768,contig_7745,contig_4781,contig_3529,contig_2147,contig_202,contig_307,contig_773,contig_3139,contig_737,contig_213,contig_450,contig_4526,contig_1428,contig_6499,contig_60,contig_16536,contig_2994,contig_1192,contig_2340,contig_129,contig_219,cont…	-	0.000596243	0.007698547
GO:0009431	bacterial-type flagellum basal body, MS ring	cellular_component	2	2	0	298	6	18573	contig_1226,contig_6332,	-	0.000616013	0.007726568
GO:0003746	translation elongation factor activity	molecular_function	7	7	0	298	95	18573	contig_2287,contig_219,contig_1798,contig_641,contig_302,contig_2980,contig_1758,	-	0.000485944	0.007901098
GO:0006072	glycerol-3-phosphate metabolic process	biological_process	3	3	0	298	18	18573	contig_4583,contig_92,contig_19055,	-	0.000724442	0.008834163
GO:0004518	nuclease activity	molecular_function	12	12	0	298	255	18573	contig_7745,contig_2561,contig_1434,contig_6422,contig_6199,contig_3848,contig_1427,contig_3975,contig_2555,contig_2132,contig_4995,contig_380,	-	0.000805892	0.009561798
GO:0042158	lipoprotein biosynthetic process	biological_process	3	3	0	298	19	18573	contig_2327,contig_1425,contig_1424,	-	0.000865986	0.010004415
GO:0006418	tRNA aminoacylation for protein translation	biological_process	13	13	0	298	297	18573	contig_447,contig_1062,contig_2147,contig_450,contig_60,contig_1054,contig_13051,contig_61,contig_1683,contig_2417,contig_122,contig_116,contig_1272,	-	0.001036718	0.01166972
GO:0006614	SRP-dependent cotranslational protein targeting to membrane	biological_process	3	3	0	298	21	18573	contig_307,contig_213,contig_2340,	-	0.001206392	0.012316416
GO:0042781	3'-tRNA processing endoribonuclease activity	molecular_function	2	2	0	298	8	18573	contig_1434,contig_1427,	-	0.001181682	0.012968961
GO:0015991	ATP hydrolysis coupled proton transport	biological_process	3	3	0	298	22	18573	contig_891,contig_5295,contig_2227,	-	0.001407931	0.014047313
GO:0016410	N-acyltransferase activity	molecular_function	2	2	0	298	9	18573	contig_1425,contig_1424,	-	0.001557036	0.014240393
GO:0004812	aminoacyl-tRNA ligase activity	molecular_function	14	14	0	298	348	18573	contig_447,contig_1062,contig_2147,contig_450,contig_60,contig_1054,contig_13051,contig_61,contig_1683,contig_2417,contig_106,contig_122,contig_116,contig_1272,	-	0.001607576	0.014402567
GO:0009052	pentose-phosphate shunt, non-oxidative branch	biological_process	1	1	0	298	1	18573	contig_1440,	-	0.001480463	0.014442741
GO:0016891	endoribonuclease activity, producing 5'-phosphomonoesters	molecular_function	2	2	0	298	8	18573	contig_1434,contig_1427,	-	0.001181682	0.01482167
GO:0042779	tRNA 3'-trailer cleavage	biological_process	2	2	0	298	8	18573	contig_1434,contig_1427,	-	0.001181682	0.01482167
GO:0006950	response to stress	biological_process	7	7	0	298	117	18573	contig_768,contig_202,contig_6628,contig_1083,contig_133,contig_212,contig_203,	-	0.001773108	0.015567887
GO:0008929	methylglyoxal synthase activity	molecular_function	1	1	0	298	1	18573	contig_553,	-	0.001480463	0.017103246
GO:0019242	methylglyoxal biosynthetic process	biological_process	1	1	0	298	1	18573	contig_553,	-	0.001480463	0.017103246
GO:0008312	7S RNA binding	molecular_function	2	2	0	298	10	18573	contig_307,contig_213,	-	0.002000348	0.017218682
GO:0015934	large ribosomal subunit	cellular_component	3	3	0	298	25	18573	contig_348,contig_30,contig_2289,	-	0.002154112	0.017512136
GO:0004176	ATP-dependent peptidase activity	molecular_function	3	3	0	298	26	18573	contig_168,contig_30691,contig_1083,	-	0.002454547	0.019591746
GO:0009424	bacterial-type flagellum hook	cellular_component	2	2	0	298	12	18573	contig_236,contig_333,	-	0.00310807	0.020673374
GO:0048500	signal recognition particle	cellular_component	2	2	0	298	10	18573	contig_307,contig_213,	-	0.002000348	0.0209084
GO:0008853	exodeoxyribonuclease III activity	molecular_function	2	2	0	298	10	18573	contig_6422,contig_6199,	-	0.002000348	0.0209084
GO:0009273	peptidoglycan-based cell wall biogenesis	biological_process	5	5	0	298	71	18573	contig_118,contig_8529,contig_429,contig_1371,contig_1823,	-	0.002823264	0.022132369
GO:0015887	pantothenate transmembrane transport	biological_process	1	1	0	298	2	18573	contig_18564,	-	0.002929796	0.022564572
GO:0032784	regulation of DNA-dependent transcription, elongation	biological_process	2	2	0	298	13	18573	contig_2980,contig_1758,	-	0.003780452	0.024770425
GO:0055114	oxidation-reduction process	biological_process	16	16	0	298	1958	18573	contig_1073,contig_4583,contig_1540,contig_528,contig_4936,contig_852,contig_2720,contig_109,contig_376,contig_19055,contig_6392,contig_57,contig_868,contig_140,contig_606,contig_212,	-	0.003988937	0.025016334
GO:0009331	glycerol-3-phosphate dehydrogenase complex	cellular_component	2	2	0	298	14	18573	contig_4583,contig_19055,	-	0.004536754	0.027661598
GO:0030288	outer membrane-bounded periplasmic space	cellular_component	4	4	0	298	53	18573	contig_2621,contig_17103,contig_1402,contig_11205,	-	0.004492342	0.027776594
GO:0050568	protein-glutamine glutaminase activity	molecular_function	1	1	0	298	2	18573	contig_11599,	-	0.002929796	0.027960448
GO:0006952	defense response	biological_process	1	1	0	298	2	18573	contig_13996,	-	0.002929796	0.027960448
GO:0019262	N-acetylneuraminate catabolic process	biological_process	1	1	0	298	2	18573	contig_356,	-	0.002929796	0.027960448
GO:0015233	pantothenate transmembrane transporter activity	molecular_function	1	1	0	298	2	18573	contig_18564,	-	0.002929796	0.027960448
GO:0042282	hydroxymethylglutaryl-CoA reductase activity	molecular_function	1	1	0	298	2	18573	contig_852,	-	0.002929796	0.027960448
GO:0071436	sodium ion export	biological_process	1	1	0	298	2	18573	contig_18564,	-	0.002929796	0.027960448
GO:0031402	sodium ion binding	molecular_function	1	1	0	298	2	18573	contig_18564,	-	0.002929796	0.027960448
GO:0006879	cellular iron ion homeostasis	biological_process	1	1	0	298	2	18573	contig_212,	-	0.002929796	0.027960448
GO:0019547	arginine catabolic process to ornithine	biological_process	1	1	0	298	3	18573	contig_296,	-	0.004831725	0.029056536
GO:0003883	CTP synthase activity	molecular_function	2	2	0	298	15	18573	contig_920,contig_2282,	-	0.005380361	0.029898462
GO:0006457	protein folding	biological_process	8	8	0	298	175	18573	contig_768,contig_202,contig_244,contig_6628,contig_109,contig_376,contig_133,contig_39,	-	0.00564921	0.031000038
GO:0005524	ATP binding	molecular_function	77	77	0	298	3503	18573	contig_168,contig_447,contig_145,contig_136,contig_15963,contig_1062,contig_16009,contig_1352,contig_1273,contig_8050,contig_1563,contig_317,contig_1829,contig_768,contig_7745,contig_4781,contig_3529,contig_589,contig_2147,contig_202,contig_773,contig_3139,contig_450,contig_4526,contig_1428,contig_60,contig_16536,contig_6285,contig_17103,contig_2994,contig_6329,contig_30691,contig_650,contig_4633…	-	0.007357947	0.031360569
GO:0009296	flagellum assembly	biological_process	2	2	0	298	17	18573	contig_236,contig_17,	-	0.007341908	0.031911856
GO:0006177	GMP biosynthetic process	biological_process	3	3	0	298	34	18573	contig_145,contig_57,contig_59,	-	0.00598193	0.032025209
GO:0090305	nucleic acid phosphodiester bond hydrolysis	biological_process	10	10	0	298	247	18573	contig_7745,contig_2561,contig_6422,contig_6199,contig_3848,contig_3975,contig_2555,contig_2132,contig_4995,contig_380,	-	0.005967775	0.032343868
GO:0006433	prolyl-tRNA aminoacylation	biological_process	2	2	0	298	13	18573	contig_13051,contig_1683,	-	0.003780452	0.034575385
GO:0004827	proline-tRNA ligase activity	molecular_function	2	2	0	298	13	18573	contig_13051,contig_1683,	-	0.003780452	0.034575385
GO:0008233	peptidase activity	molecular_function	14	14	0	298	416	18573	contig_168,contig_317,contig_1893,contig_118,contig_53,contig_478,contig_194,contig_30691,contig_226,contig_8529,contig_1083,contig_507,contig_626,contig_1233,	-	0.008288387	0.034986557
GO:0033178	proton-transporting two-sector ATPase complex, catalytic domain	cellular_component	2	2	0	298	18	18573	contig_891,contig_2227,	-	0.008465519	0.035393933
GO:0008658	penicillin binding	molecular_function	4	4	0	298	59	18573	contig_118,contig_8529,contig_1371,contig_1823,	-	0.006916566	0.036582799
GO:0051082	unfolded protein binding	molecular_function	5	5	0	298	93	18573	contig_768,contig_202,contig_6628,contig_133,contig_39,	-	0.009964017	0.036758011
GO:0008959	phosphate acetyltransferase activity	molecular_function	1	1	0	298	4	18573	contig_11796,	-	0.007171592	0.037480107
GO:0008168	methyltransferase activity	molecular_function	5	5	0	298	891	18573	contig_487,contig_1273,contig_293,contig_1474,contig_97,	-	0.009419114	0.037935696
GO:0005622	intracellular	cellular_component	20	20	0	298	691	18573	contig_6232,contig_2368,contig_282,contig_2048,contig_16536,contig_6422,contig_129,contig_219,contig_1035,contig_4633,contig_1798,contig_6199,contig_302,contig_348,contig_34,contig_204,contig_2289,contig_667,contig_2135,contig_310,	-	0.011061691	0.038540338
GO:0016021	integral to membrane	cellular_component	40	40	0	298	1643	18573	contig_4886,contig_6095,contig_317,contig_19333,contig_339,contig_2561,contig_159,contig_2315,contig_620,contig_2327,contig_1540,contig_528,contig_4828,contig_3536,contig_360,contig_18564,contig_446,contig_1425,contig_793,contig_1250,contig_3470,contig_1467,contig_482,contig_2717,contig_1572,contig_831,contig_1424,contig_1963,contig_274,contig_215,contig_853,contig_4959,contig_13040,contig_3587,c…	-	0.010636648	0.038590814
GO:0006515	misfolded or incompletely synthesized protein catabolic process	biological_process	2	2	0	298	19	18573	contig_168,contig_1083,	-	0.009687795	0.038663108
GO:0016774	phosphotransferase activity, carboxyl group as acceptor	molecular_function	1	1	0	298	5	18573	contig_2135,	-	0.009935093	0.038942018
GO:0043952	protein transport by the Sec complex	biological_process	2	2	0	298	20	18573	contig_482,contig_215,	-	0.011011066	0.039299658
GO:0032259	methylation	biological_process	5	5	0	298	877	18573	contig_487,contig_1273,contig_293,contig_1474,contig_97,	-	0.010951166	0.039406244
GO:0033177	proton-transporting two-sector ATPase complex, proton-transporting domain	cellular_component	1	1	0	298	3	18573	contig_5295,	-	0.004831725	0.040790906
GO:0030694	bacterial-type flagellum basal body, rod	cellular_component	1	1	0	298	3	18573	contig_193,	-	0.004831725	0.040790906
GO:0043335	protein unfolding	biological_process	1	1	0	298	3	18573	contig_203,	-	0.004831725	0.040790906
GO:0016990	arginine deiminase activity	molecular_function	1	1	0	298	3	18573	contig_296,	-	0.004831725	0.040790906
GO:0009403	toxin biosynthetic process	biological_process	1	1	0	298	3	18573	contig_12680,	-	0.004831725	0.040790906
GO:0046677	response to antibiotic	biological_process	2	2	0	298	22	18573	contig_118,contig_8529,	-	0.013968988	0.042586013
GO:0015415	phosphate ion transmembrane-transporting ATPase activity	molecular_function	1	1	0	298	6	18573	contig_1352,	-	0.013108265	0.045311248
GO:0015969	guanosine tetraphosphate metabolic process	biological_process	2	2	0	298	23	18573	contig_3028,contig_11172,	-	0.015607387	0.046609816
GO:0003824	catalytic activity	molecular_function	33	33	0	298	3090	18573	contig_3933,contig_356,contig_588,contig_2427,contig_705,contig_1073,contig_2561,contig_7427,contig_1893,contig_118,contig_53,contig_892,contig_3028,contig_9538,contig_426,contig_4936,contig_226,contig_8529,contig_73,contig_11172,contig_182,contig_6392,contig_117,contig_57,contig_204,contig_428,contig_97,contig_503,contig_140,contig_4995,contig_3,contig_35,contig_633,	-	0.017003322	0.046946278
GO:0000049	tRNA binding	molecular_function	6	6	0	298	136	18573	contig_447,contig_1273,contig_282,contig_348,contig_106,contig_122,	-	0.01592917	0.047249361
GO:0000917	barrier septum assembly	biological_process	2	2	0	298	24	18573	contig_737,contig_1407,	-	0.01735429	0.047615834
GO:0006400	tRNA modification	biological_process	4	4	0	298	75	18573	contig_1273,contig_293,contig_364,contig_667,	-	0.017747073	0.048391086
GO:0004127	cytidylate kinase activity	molecular_function	1	1	0	298	7	18573	contig_12818,	-	0.01667748	0.049137005
GO:0006817	phosphate ion transport	biological_process	2	2	0	298	25	18573	contig_1352,contig_5994,	-	0.019211153	0.052059853
GO:0006098	pentose-phosphate shunt	biological_process	3	3	0	298	49	18573	contig_2720,contig_606,contig_1440,	-	0.019697323	0.053049845
GO:0016491	oxidoreductase activity	molecular_function	16	16	0	298	1751	18573	contig_1073,contig_4583,contig_1540,contig_528,contig_4936,contig_852,contig_2720,contig_109,contig_376,contig_19055,contig_6392,contig_57,contig_868,contig_140,contig_606,contig_212,	-	0.020149865	0.053610854
GO:0008199	ferric iron binding	molecular_function	1	1	0	298	4	18573	contig_212,	-	0.007171592	0.054281534
GO:0009972	cytidine deamination	biological_process	1	1	0	298	4	18573	contig_2427,	-	0.007171592	0.054281534
GO:0070011	peptidase activity, acting on L-amino acid peptides	molecular_function	1	1	0	298	4	18573	contig_203,	-	0.007171592	0.054281534
GO:0030435	sporulation resulting in formation of a cellular spore	biological_process	1	1	0	298	4	18573	contig_1407,	-	0.007171592	0.054281534
GO:0006233	dTDP biosynthetic process	biological_process	1	1	0	298	4	18573	contig_1829,	-	0.007171592	0.054281534
GO:0006527	arginine catabolic process	biological_process	1	1	0	298	4	18573	contig_296,	-	0.007171592	0.054281534
GO:0004452	isopentenyl-diphosphate delta-isomerase activity	molecular_function	1	1	0	298	4	18573	contig_4936,	-	0.007171592	0.054281534
GO:0003999	adenine phosphoribosyltransferase activity	molecular_function	1	1	0	298	4	18573	contig_9097,	-	0.007171592	0.054281534
GO:0019563	glycerol catabolic process	biological_process	1	1	0	298	4	18573	contig_92,	-	0.007171592	0.054281534
GO:0009376	HslUV protease complex	cellular_component	1	1	0	298	4	18573	contig_203,	-	0.007171592	0.054281534
GO:0004370	glycerol kinase activity	molecular_function	1	1	0	298	4	18573	contig_92,	-	0.007171592	0.054281534
GO:0006168	adenine salvage	biological_process	1	1	0	298	4	18573	contig_9097,	-	0.007171592	0.054281534
GO:0004798	thymidylate kinase activity	molecular_function	1	1	0	298	4	18573	contig_1829,	-	0.007171592	0.054281534
GO:0004126	cytidine deaminase activity	molecular_function	1	1	0	298	4	18573	contig_2427,	-	0.007171592	0.054281534
GO:0007606	sensory perception of chemical stimulus	biological_process	1	1	0	298	4	18573	contig_535,	-	0.007171592	0.054281534
GO:0006417	regulation of translation	biological_process	1	1	0	298	4	18573	contig_348,	-	0.007171592	0.054281534
GO:0009002	serine-type D-Ala-D-Ala carboxypeptidase activity	molecular_function	1	1	0	298	8	18573	contig_7978,	-	0.020629438	0.054556166
GO:0045727	positive regulation of translation	biological_process	2	2	0	298	17	18573	contig_2287,contig_641,	-	0.007341908	0.05462877
GO:0046914	transition metal ion binding	molecular_function	3	3	0	298	51	18573	contig_1540,contig_528,contig_212,	-	0.02238173	0.05745953
GO:0015935	small ribosomal subunit	cellular_component	2	2	0	298	27	18573	contig_2048,contig_34,	-	0.023259798	0.059366578
GO:0003922	GMP synthase (glutamine-hydrolyzing) activity	molecular_function	2	2	0	298	18	18573	contig_145,contig_59,	-	0.008465519	0.059941338
GO:0015095	magnesium ion transmembrane transporter activity	molecular_function	2	2	0	298	18	18573	contig_2148,contig_410,	-	0.008465519	0.059941338
GO:0016462	pyrophosphatase activity	molecular_function	2	2	0	298	18	18573	contig_145,contig_59,	-	0.008465519	0.059941338
GO:0015031	protein transport	biological_process	6	6	0	298	148	18573	contig_620,contig_3139,contig_244,contig_482,contig_215,contig_3587,	-	0.024125059	0.060519433
GO:0006525	arginine metabolic process	biological_process	1	1	0	298	9	18573	contig_296,	-	0.024951162	0.062236137
GO:0006541	glutamine metabolic process	biological_process	4	4	0	298	84	18573	contig_145,contig_920,contig_2282,contig_59,	-	0.027307558	0.065152271
GO:0006096	glycolysis	biological_process	5	5	0	298	93	18573	contig_1073,contig_2022,contig_8826,contig_182,contig_22,	-	0.009964017	0.066275808
GO:0044210	'de novo' CTP biosynthetic process	biological_process	2	2	0	298	19	18573	contig_920,contig_2282,	-	0.009687795	0.066452217
GO:0030632	D-alanine biosynthetic process	biological_process	1	1	0	298	5	18573	contig_588,	-	0.009935093	0.067100093
GO:0004459	L-lactate dehydrogenase activity	molecular_function	1	1	0	298	5	18573	contig_1073,	-	0.009935093	0.067100093
GO:0006401	RNA catabolic process	biological_process	1	1	0	298	5	18573	contig_2132,	-	0.009935093	0.067100093
GO:0019521	D-gluconate metabolic process	biological_process	1	1	0	298	5	18573	contig_606,	-	0.009935093	0.067100093
GO:0006082	organic acid metabolic process	biological_process	1	1	0	298	5	18573	contig_2135,	-	0.009935093	0.067100093
GO:0004421	hydroxymethylglutaryl-CoA synthase activity	molecular_function	1	1	0	298	5	18573	contig_35,	-	0.009935093	0.067100093
GO:0042254	ribosome biogenesis	biological_process	2	2	0	298	30	18573	contig_6499,contig_1192,	-	0.030185139	0.069378409
GO:0006605	protein targeting	biological_process	3	3	0	298	56	18573	contig_3139,contig_482,contig_215,	-	0.030088384	0.069887834
GO:0004831	tyrosine-tRNA ligase activity	molecular_function	1	1	0	298	10	18573	contig_1272,	-	0.029629987	0.069933142
GO:0015299	solute:hydrogen antiporter activity	molecular_function	2	2	0	298	20	18573	contig_2315,contig_1477,	-	0.011011066	0.070055913
GO:0035999	tetrahydrofolate interconversion	biological_process	2	2	0	298	20	18573	contig_97,contig_140,	-	0.011011066	0.070055913
GO:0003899	DNA-directed RNA polymerase activity	molecular_function	5	5	0	298	119	18573	contig_1732,contig_444,contig_1866,contig_101,contig_902,	-	0.029628293	0.070307138
GO:0008360	regulation of cell shape	biological_process	6	6	0	298	156	18573	contig_8050,contig_1495,contig_339,contig_429,contig_6392,contig_2636,	-	0.03105	0.070994532
GO:0003747	translation release factor activity	molecular_function	2	2	0	298	31	18573	contig_541,contig_123,	-	0.032723945	0.074434258
GO:0009274	peptidoglycan-based cell wall	cellular_component	2	2	0	298	32	18573	contig_118,contig_8529,	-	0.035378829	0.074669739
GO:0016787	hydrolase activity	molecular_function	47	47	0	298	2139	18573	contig_148,contig_356,contig_110,contig_136,contig_2287,contig_1352,contig_2427,contig_705,contig_317,contig_7745,contig_4518,contig_3529,contig_3816,contig_589,contig_11599,contig_2561,contig_1434,contig_773,contig_1254,contig_3028,contig_296,contig_9538,contig_478,contig_19373,contig_6422,contig_6971,contig_4264,contig_6199,contig_11172,contig_1427,contig_891,contig_641,contig_1083,contig_4841,…	-	0.033103217	0.074908826
GO:0017111	nucleoside-triphosphatase activity	molecular_function	22	22	0	298	877	18573	contig_168,contig_15963,contig_1352,contig_317,contig_3529,contig_307,contig_213,contig_4526,contig_1428,contig_2994,contig_2340,contig_30691,contig_2885,contig_747,contig_2717,contig_1083,contig_154,contig_22250,contig_14763,contig_2899,contig_203,contig_3947,	-	0.037222251	0.077812229
GO:0006421	asparaginyl-tRNA aminoacylation	biological_process	1	1	0	298	11	18573	contig_116,	-	0.034653558	0.078014933
GO:0006402	mRNA catabolic process	biological_process	2	2	0	298	33	18573	contig_2561,contig_316,	-	0.038150149	0.079374007
GO:0004871	signal transducer activity	molecular_function	11	11	0	298	369	18573	contig_851,contig_6095,contig_1974,contig_16536,contig_17103,contig_4633,contig_10955,contig_535,contig_11205,contig_1500,contig_3706,	-	0.039141123	0.08067114
GO:0009426	bacterial-type flagellum basal body, distal rod	cellular_component	1	1	0	298	6	18573	contig_128,	-	0.013108265	0.081049697
GO:0015727	lactate transport	biological_process	1	1	0	298	6	18573	contig_4042,	-	0.013108265	0.081049697
GO:0008961	phosphatidylglycerol-prolipoprotein diacylglyceryl transferase activity	molecular_function	1	1	0	298	6	18573	contig_2327,	-	0.013108265	0.081049697
GO:0005991	trehalose metabolic process	biological_process	1	1	0	298	6	18573	contig_9538,	-	0.013108265	0.081049697
GO:0015129	lactate transmembrane transporter activity	molecular_function	1	1	0	298	6	18573	contig_4042,	-	0.013108265	0.081049697
GO:0015109	chromate transmembrane transporter activity	molecular_function	1	1	0	298	6	18573	contig_2806,	-	0.013108265	0.081049697
GO:0015703	chromate transport	biological_process	1	1	0	298	6	18573	contig_2806,	-	0.013108265	0.081049697
GO:0004332	fructose-bisphosphate aldolase activity	molecular_function	1	1	0	298	6	18573	contig_182,	-	0.013108265	0.081049697
GO:0035873	lactate transmembrane transport	biological_process	1	1	0	298	6	18573	contig_4042,	-	0.013108265	0.081049697
GO:0016407	acetyltransferase activity	molecular_function	1	1	0	298	6	18573	contig_11796,	-	0.013108265	0.081049697
GO:0004045	aminoacyl-tRNA hydrolase activity	molecular_function	1	1	0	298	6	18573	contig_3728,	-	0.013108265	0.081049697
GO:0003729	mRNA binding	molecular_function	1	1	0	298	6	18573	contig_34,	-	0.013108265	0.081049697
GO:0004555	alpha,alpha-trehalase activity	molecular_function	1	1	0	298	6	18573	contig_9538,	-	0.013108265	0.081049697
GO:0017057	6-phosphogluconolactonase activity	molecular_function	1	1	0	298	6	18573	contig_6971,	-	0.013108265	0.081049697
GO:0004751	ribose-5-phosphate isomerase activity	molecular_function	1	1	0	298	6	18573	contig_1440,	-	0.013108265	0.081049697
GO:0004594	pantothenate kinase activity	molecular_function	1	1	0	298	6	18573	contig_8792,	-	0.013108265	0.081049697
GO:0009252	peptidoglycan biosynthetic process	biological_process	6	6	0	298	166	18573	contig_8050,contig_118,contig_8529,contig_429,contig_6392,contig_2636,	-	0.041553615	0.081437665
GO:0004372	glycine hydroxymethyltransferase activity	molecular_function	1	1	0	298	12	18573	contig_97,	-	0.04000982	0.082076219
GO:0046034	ATP metabolic process	biological_process	2	2	0	298	22	18573	contig_589,contig_891,	-	0.013968988	0.085172026
GO:0043022	ribosome binding	molecular_function	2	2	0	298	22	18573	contig_2287,contig_641,	-	0.013968988	0.085172026
GO:0008033	tRNA processing	biological_process	7	7	0	298	208	18573	contig_656,contig_1273,contig_1434,contig_293,contig_364,contig_1427,contig_667,	-	0.044920356	0.087256797
GO:0008324	cation transmembrane transporter activity	molecular_function	4	4	0	298	96	18573	contig_159,contig_2148,contig_3470,contig_410,	-	0.04472569	0.087264791
GO:0006545	glycine biosynthetic process	biological_process	1	1	0	298	13	18573	contig_97,	-	0.045687012	0.088355058
GO:0016149	translation release factor activity, codon specific	molecular_function	2	2	0	298	36	18573	contig_541,contig_123,	-	0.047164637	0.089246878
GO:0003677	DNA binding	molecular_function	31	31	0	298	2759	18573	contig_136,contig_7745,contig_1732,contig_444,contig_32043,contig_773,contig_1866,contig_4526,contig_1733,contig_2994,contig_6422,contig_6329,contig_2885,contig_6199,contig_3848,contig_747,contig_2717,contig_940,contig_101,contig_204,contig_902,contig_2555,contig_428,contig_440,contig_14763,contig_4995,contig_475,contig_2899,contig_2980,contig_380,contig_1758,	-	0.047124795	0.089557511
GO:0009306	protein secretion	biological_process	3	3	0	298	65	18573	contig_19333,contig_558,contig_3587,	-	0.04776485	0.089994717
GO:0006812	cation transport	biological_process	6	6	0	298	172	18573	contig_159,contig_2315,contig_2148,contig_3470,contig_410,contig_1477,	-	0.048921025	0.091779187
GO:0003743	translation initiation factor activity	molecular_function	2	2	0	298	37	18573	contig_129,contig_21,	-	0.050403083	0.094157248
GO:0008763	UDP-N-acetylmuramate-L-alanine ligase activity	molecular_function	1	1	0	298	14	18573	contig_8050,	-	0.051673663	0.096121772
GO:0030983	mismatched DNA binding	molecular_function	2	2	0	298	38	18573	contig_1563,contig_6329,	-	0.053758141	0.09672059
GO:0007165	signal transduction	biological_process	11	11	0	298	388	18573	contig_851,contig_6095,contig_1974,contig_16536,contig_17103,contig_4633,contig_10955,contig_535,contig_11205,contig_1500,contig_3706,	-	0.05428293	0.097266147
GO:0046168	glycerol-3-phosphate catabolic process	biological_process	1	1	0	298	7	18573	contig_19055,	-	0.01667748	0.097618851
GO:0047952	glycerol-3-phosphate dehydrogenase [NAD(P)+] activity	molecular_function	1	1	0	298	7	18573	contig_19055,	-	0.01667748	0.097618851
GO:0004420	hydroxymethylglutaryl-CoA reductase (NADPH) activity	molecular_function	1	1	0	298	7	18573	contig_852,	-	0.01667748	0.097618851
GO:0004488	methylenetetrahydrofolate dehydrogenase (NADP+) activity	molecular_function	1	1	0	298	7	18573	contig_140,	-	0.01667748	0.097618851
GO:0004368	glycerol-3-phosphate dehydrogenase activity	molecular_function	1	1	0	298	7	18573	contig_4583,	-	0.01667748	0.097618851
GO:0015936	coenzyme A metabolic process	biological_process	1	1	0	298	7	18573	contig_852,	-	0.01667748	0.097618851
GO:0004367	glycerol-3-phosphate dehydrogenase [NAD+] activity	molecular_function	1	1	0	298	7	18573	contig_19055,	-	0.01667748	0.097618851
GO:0004477	methenyltetrahydrofolate cyclohydrolase activity	molecular_function	1	1	0	298	7	18573	contig_140,	-	0.01667748	0.097618851
GO:0006650	glycerophospholipid metabolic process	biological_process	1	1	0	298	7	18573	contig_19055,	-	0.01667748	0.097618851
GO:0006298	mismatch repair	biological_process	2	2	0	298	39	18573	contig_1563,contig_6329,	-	0.057229556	0.102129167
GO:0006044	N-acetylglucosamine metabolic process	biological_process	1	1	0	298	15	18573	contig_356,	-	0.057958585	0.103011411
GO:0065002	intracellular protein transmembrane transport	biological_process	3	3	0	298	49	18573	contig_3139,contig_482,contig_215,	-	0.019697323	0.108089059
GO:0008299	isoprenoid biosynthetic process	biological_process	3	3	0	298	71	18573	contig_4936,contig_10582,contig_35,	-	0.062411282	0.108294675
GO:0015081	sodium ion transmembrane transporter activity	molecular_function	1	1	0	298	8	18573	contig_18564,	-	0.020629438	0.11044297
GO:0009428	bacterial-type flagellum basal body, distal rod, P ring	cellular_component	1	1	0	298	8	18573	contig_2621,	-	0.020629438	0.11044297
GO:0004618	phosphoglycerate kinase activity	molecular_function	1	1	0	298	8	18573	contig_22,	-	0.020629438	0.11044297
GO:0006166	purine ribonucleoside salvage	biological_process	1	1	0	298	8	18573	contig_9097,	-	0.020629438	0.11044297
GO:0004616	phosphogluconate dehydrogenase (decarboxylating) activity	molecular_function	1	1	0	298	16	18573	contig_606,	-	0.064530863	0.111531688
GO:0050661	NADP binding	molecular_function	4	4	0	298	107	18573	contig_2720,contig_109,contig_376,contig_606,	-	0.065902615	0.111703659
GO:0009249	protein lipoylation	biological_process	1	1	0	298	17	18573	contig_2327,	-	0.071379854	0.120522139
GO:0015693	magnesium ion transport	biological_process	2	2	0	298	27	18573	contig_2148,contig_410,	-	0.023259798	0.121560136
GO:0016820	hydrolase activity, acting on acid anhydrides, catalyzing transmembrane movement of substances	molecular_function	2	2	0	298	27	18573	contig_891,contig_2227,	-	0.023259798	0.121560136
GO:0008652	cellular amino acid biosynthetic process	biological_process	2	2	0	298	419	18573	contig_97,contig_140,	-	0.074144954	0.12376287
GO:0016810	hydrolase activity, acting on carbon-nitrogen (but not peptide) bonds	molecular_function	5	5	0	298	149	18573	contig_4518,contig_892,contig_19373,contig_1425,contig_1424,	-	0.074668605	0.12416484
GO:0016829	lyase activity	molecular_function	3	3	0	298	510	18573	contig_2022,contig_182,contig_553,	-	0.07616713	0.126178755
GO:0019264	glycine biosynthetic process from serine	biological_process	1	1	0	298	9	18573	contig_97,	-	0.024951162	0.127366979
GO:0009019	tRNA (guanine-N1-)-methyltransferase activity	molecular_function	1	1	0	298	9	18573	contig_293,	-	0.024951162	0.127366979
GO:0052906	tRNA (guanine(37)-N(1))-methyltransferase activity	molecular_function	1	1	0	298	9	18573	contig_293,	-	0.024951162	0.127366979
GO:0004478	methionine adenosyltransferase activity	molecular_function	1	1	0	298	9	18573	contig_800,	-	0.024951162	0.127366979
GO:0006556	S-adenosylmethionine biosynthetic process	biological_process	1	1	0	298	9	18573	contig_800,	-	0.024951162	0.127366979
GO:0006071	glycerol metabolic process	biological_process	1	1	0	298	9	18573	contig_92,	-	0.024951162	0.127366979
GO:0004342	glucosamine-6-phosphate deaminase activity	molecular_function	1	1	0	298	9	18573	contig_356,	-	0.024951162	0.127366979
GO:0006855	drug transmembrane transport	biological_process	1	1	0	298	18	18573	contig_4045,	-	0.078495182	0.129546559
GO:0030170	pyridoxal phosphate binding	molecular_function	1	1	0	298	309	18573	contig_97,	-	0.084830822	0.137928633
GO:0004825	methionine-tRNA ligase activity	molecular_function	1	1	0	298	19	18573	contig_122,	-	0.085866725	0.139097758
GO:0006754	ATP biosynthetic process	biological_process	2	2	0	298	47	18573	contig_589,contig_891,	-	0.08913161	0.142805755
GO:0006413	translational initiation	biological_process	2	2	0	298	48	18573	contig_129,contig_21,	-	0.093625403	0.145750184
GO:0009381	excinuclease ABC activity	molecular_function	3	3	0	298	81	18573	contig_7745,contig_4995,contig_380,	-	0.092079275	0.145930692
GO:0006164	purine nucleotide biosynthetic process	biological_process	4	4	0	298	118	18573	contig_145,contig_57,contig_140,contig_59,	-	0.092419442	0.145942931
GO:0006437	tyrosyl-tRNA aminoacylation	biological_process	1	1	0	298	10	18573	contig_1272,	-	0.029629987	0.146152409
GO:0031072	heat shock protein binding	molecular_function	1	1	0	298	10	18573	contig_133,	-	0.029629987	0.146152409
GO:0016020	membrane	cellular_component	54	54	0	298	2689	18573	contig_745,contig_12680,contig_4045,contig_851,contig_4886,contig_2287,contig_1352,contig_6095,contig_317,contig_19333,contig_658,contig_3816,contig_339,contig_2561,contig_620,contig_3139,contig_2327,contig_1540,contig_528,contig_4828,contig_360,contig_18564,contig_1974,contig_17103,contig_446,contig_1425,contig_793,contig_194,contig_2148,contig_1467,contig_558,contig_482,contig_1572,contig_301,c…	-	0.095215357	0.146665058
GO:0006730	one-carbon metabolic process	biological_process	3	3	0	298	56	18573	contig_97,contig_140,contig_800,	-	0.030088384	0.146764451
GO:0006810	transport	biological_process	34	34	0	298	1600	18573	contig_141,contig_4886,contig_1352,contig_658,contig_589,contig_2315,contig_620,contig_3139,contig_1540,contig_528,contig_4828,contig_18564,contig_17103,contig_446,contig_793,contig_1467,contig_891,contig_482,contig_1572,contig_301,contig_154,contig_831,contig_274,contig_215,contig_853,contig_4959,contig_77,contig_1110,contig_1004,contig_88,contig_5994,contig_707,contig_1477,contig_11205,	-	0.095130105	0.147049704
GO:0006420	arginyl-tRNA aminoacylation	biological_process	1	1	0	298	20	18573	contig_1062,	-	0.093484618	0.147095869
GO:0006508	proteolysis	biological_process	18	18	0	298	768	18573	contig_168,contig_705,contig_317,contig_3816,contig_126,contig_1893,contig_53,contig_478,contig_194,contig_30691,contig_226,contig_1083,contig_4841,contig_507,contig_7978,contig_1940,contig_626,contig_1233,	-	0.096352422	0.147897598
GO:0007059	chromosome segregation	biological_process	2	2	0	298	49	18573	contig_2717,contig_14763,	-	0.098228756	0.150252348
GO:0016874	ligase activity	molecular_function	20	20	0	298	872	18573	contig_447,contig_145,contig_1062,contig_8050,contig_4781,contig_60,contig_920,contig_429,contig_1054,contig_2282,contig_13051,contig_61,contig_1683,contig_2417,contig_106,contig_122,contig_116,contig_1272,contig_503,contig_59,	-	0.098973702	0.150344135
GO:0005315	inorganic phosphate transmembrane transporter activity	molecular_function	1	1	0	298	21	18573	contig_1352,	-	0.101339242	0.153406646
GO:0004830	tryptophan-tRNA ligase activity	molecular_function	1	1	0	298	11	18573	contig_1054,	-	0.034653558	0.160135916
GO:0002098	tRNA wobble uridine modification	biological_process	1	1	0	298	11	18573	contig_656,	-	0.034653558	0.160135916
GO:0004345	glucose-6-phosphate dehydrogenase activity	molecular_function	1	1	0	298	11	18573	contig_2720,	-	0.034653558	0.160135916
GO:0031554	regulation of DNA-dependent transcription, termination	biological_process	1	1	0	298	11	18573	contig_536,	-	0.034653558	0.160135916
GO:0006563	L-serine metabolic process	biological_process	1	1	0	298	11	18573	contig_97,	-	0.034653558	0.160135916
GO:0000015	phosphopyruvate hydratase complex	cellular_component	1	1	0	298	11	18573	contig_2022,	-	0.034653558	0.160135916
GO:0004749	ribose phosphate diphosphokinase activity	molecular_function	1	1	0	298	11	18573	contig_870,	-	0.034653558	0.160135916
GO:0004634	phosphopyruvate hydratase activity	molecular_function	1	1	0	298	11	18573	contig_2022,	-	0.034653558	0.160135916
GO:0009986	cell surface	cellular_component	1	1	0	298	11	18573	contig_2022,	-	0.034653558	0.160135916
GO:0006436	tryptophanyl-tRNA aminoacylation	biological_process	1	1	0	298	11	18573	contig_1054,	-	0.034653558	0.160135916
GO:0006220	pyrimidine nucleotide metabolic process	biological_process	1	1	0	298	11	18573	contig_12818,	-	0.034653558	0.160135916
GO:0004816	asparagine-tRNA ligase activity	molecular_function	1	1	0	298	11	18573	contig_116,	-	0.034653558	0.160135916
GO:0016651	oxidoreductase activity, acting on NADH or NADPH	molecular_function	2	2	0	298	32	18573	contig_699,contig_2223,	-	0.035378829	0.161784435
GO:0015078	hydrogen ion transmembrane transporter activity	molecular_function	1	1	0	298	22	18573	contig_5295,	-	0.109421221	0.165071876
GO:0016763	transferase activity, transferring pentosyl groups	molecular_function	2	2	0	298	33	18573	contig_118,contig_8529,	-	0.038150149	0.170897097
GO:0004832	valine-tRNA ligase activity	molecular_function	1	1	0	298	23	18573	contig_2417,	-	0.117721415	0.174005728
GO:0044209	AMP salvage	biological_process	1	1	0	298	12	18573	contig_9097,	-	0.04000982	0.175643108
GO:0032153	cell division site	cellular_component	1	1	0	298	12	18573	contig_737,	-	0.04000982	0.175643108
GO:0043093	cytokinesis by binary fission	biological_process	1	1	0	298	12	18573	contig_737,	-	0.04000982	0.175643108
GO:0004134	4-alpha-glucanotransferase activity	molecular_function	1	1	0	298	12	18573	contig_7427,	-	0.04000982	0.175643108
GO:0004521	endoribonuclease activity	molecular_function	1	1	0	298	12	18573	contig_2561,	-	0.04000982	0.175643108
GO:0051991	UDP-N-acetyl-D-glucosamine:N-acetylmuramoyl-L-alanyl-D-glutamyl-meso-2,6-diaminopimelyl-D-alanyl-D-alanine-diphosphoundecaprenol 4-beta-N-acetylglucosaminlytransferase activity	molecular_function	1	1	0	298	12	18573	contig_2636,	-	0.04000982	0.175643108
GO:0035435	phosphate ion transmembrane transport	biological_process	1	1	0	298	12	18573	contig_1352,	-	0.04000982	0.175643108
GO:0008663	2',3'-cyclic-nucleotide 2'-phosphodiesterase activity	molecular_function	1	1	0	298	12	18573	contig_2561,	-	0.04000982	0.175643108
GO:0008967	phosphoglycolate phosphatase activity	molecular_function	1	1	0	298	12	18573	contig_1254,	-	0.04000982	0.175643108
GO:0008409	5'-3' exonuclease activity	molecular_function	2	2	0	298	54	18573	contig_110,contig_204,	-	0.12285124	0.177406889
GO:0004659	prenyltransferase activity	molecular_function	1	1	0	298	24	18573	contig_216,	-	0.126230917	0.181095989
GO:0006289	nucleotide-excision repair	biological_process	3	3	0	298	91	18573	contig_7745,contig_4995,contig_380,	-	0.128326083	0.182906332
GO:0008134	transcription factor binding	molecular_function	2	2	0	298	56	18573	contig_4526,contig_2994,	-	0.13342753	0.18956209
GO:0016832	aldehyde-lyase activity	molecular_function	1	1	0	298	13	18573	contig_182,	-	0.045687012	0.192851906
GO:0004347	glucose-6-phosphate isomerase activity	molecular_function	1	1	0	298	13	18573	contig_8826,	-	0.045687012	0.192851906
GO:0050511	undecaprenyldiphospho-muramoylpentapeptide beta-N-acetylglucosaminyltransferase activity	molecular_function	1	1	0	298	13	18573	contig_2636,	-	0.045687012	0.192851906
GO:0006429	leucyl-tRNA aminoacylation	biological_process	1	1	0	298	26	18573	contig_61,	-	0.143843347	0.20370074
GO:0006430	lysyl-tRNA aminoacylation	biological_process	1	1	0	298	14	18573	contig_447,	-	0.051673663	0.206224893
GO:0000175	3'-5'-exoribonuclease activity	molecular_function	1	1	0	298	14	18573	contig_316,	-	0.051673663	0.206224893
GO:0043234	protein complex	cellular_component	1	1	0	298	14	18573	contig_737,	-	0.051673663	0.206224893
GO:0008984	protein-glutamate methylesterase activity	molecular_function	1	1	0	298	14	18573	contig_535,	-	0.051673663	0.206224893
GO:0004824	lysine-tRNA ligase activity	molecular_function	1	1	0	298	14	18573	contig_447,	-	0.051673663	0.206224893
GO:0008479	queuine tRNA-ribosyltransferase activity	molecular_function	1	1	0	298	14	18573	contig_364,	-	0.051673663	0.206224893
GO:0051258	protein polymerization	biological_process	1	1	0	298	14	18573	contig_737,	-	0.051673663	0.206224893
GO:0006006	glucose metabolic process	biological_process	1	1	0	298	27	18573	contig_2720,	-	0.152929575	0.213130423
GO:0006886	intracellular protein transport	biological_process	2	2	0	298	60	18573	contig_3139,contig_215,	-	0.155769725	0.215040596
GO:0016901	oxidoreductase activity, acting on the CH-OH group of donors, quinone or similar compound as acceptor	molecular_function	1	1	0	298	28	18573	contig_3,	-	0.162191702	0.221813574
GO:0004222	metalloendopeptidase activity	molecular_function	4	4	0	298	140	18573	contig_317,contig_1893,contig_226,contig_626,	-	0.16194925	0.222174127
GO:0004180	carboxypeptidase activity	molecular_function	2	2	0	298	61	18573	contig_7978,contig_1233,	-	0.161594942	0.222383008
GO:0006235	dTTP biosynthetic process	biological_process	1	1	0	298	15	18573	contig_1829,	-	0.057958585	0.223191392
GO:0016857	racemase and epimerase activity, acting on carbohydrates and derivatives	molecular_function	1	1	0	298	15	18573	contig_633,	-	0.057958585	0.223191392
GO:0000902	cell morphogenesis	biological_process	1	1	0	298	15	18573	contig_38,	-	0.057958585	0.223191392
GO:0004654	polyribonucleotide nucleotidyltransferase activity	molecular_function	1	1	0	298	15	18573	contig_316,	-	0.057958585	0.223191392
GO:0006522	alanine metabolic process	biological_process	1	1	0	298	15	18573	contig_588,	-	0.057958585	0.223191392
GO:0009432	SOS response	biological_process	4	4	0	298	141	18573	contig_7745,contig_2885,contig_4995,contig_380,	-	0.165626877	0.224414194
GO:0015995	chlorophyll biosynthetic process	biological_process	1	1	0	298	29	18573	contig_747,	-	0.171621907	0.231821591
GO:0004177	aminopeptidase activity	molecular_function	3	3	0	298	102	18573	contig_126,contig_478,contig_507,	-	0.175538483	0.235661756
GO:0042597	periplasmic space	cellular_component	1	1	0	298	30	18573	contig_2621,	-	0.181212571	0.242537558
GO:0051205	protein insertion into membrane	biological_process	1	1	0	298	16	18573	contig_620,	-	0.064530863	0.244215937
GO:0006422	aspartyl-tRNA aminoacylation	biological_process	1	1	0	298	16	18573	contig_60,	-	0.064530863	0.244215937
GO:0004815	aspartate-tRNA ligase activity	molecular_function	1	1	0	298	16	18573	contig_60,	-	0.064530863	0.244215937
GO:0004523	ribonuclease H activity	molecular_function	1	1	0	298	16	18573	contig_2132,	-	0.064530863	0.244215937
GO:0006200	ATP catabolic process	biological_process	10	10	0	298	428	18573	contig_15963,contig_1352,contig_317,contig_1428,contig_6285,contig_154,contig_22250,contig_4995,contig_203,contig_3947,	-	0.184222052	0.245071154
GO:0005576	extracellular region	cellular_component	1	1	0	298	31	18573	contig_2022,	-	0.190956277	0.252499414
GO:0017038	protein import	biological_process	1	1	0	298	32	18573	contig_3139,	-	0.200845798	0.263197926
GO:0003938	IMP dehydrogenase activity	molecular_function	1	1	0	298	17	18573	contig_57,	-	0.071379854	0.265557255
GO:0008784	alanine racemase activity	molecular_function	1	1	0	298	17	18573	contig_588,	-	0.071379854	0.265557255
GO:0004673	protein histidine kinase activity	molecular_function	2	2	0	298	68	18573	contig_16536,contig_4633,	-	0.204888823	0.266902651
GO:0005215	transporter activity	molecular_function	22	22	0	298	1068	18573	contig_141,contig_4886,contig_658,contig_2315,contig_4828,contig_18564,contig_17103,contig_446,contig_1467,contig_1572,contig_301,contig_831,contig_215,contig_853,contig_4959,contig_77,contig_1110,contig_1004,contig_88,contig_707,contig_1477,contig_11205,	-	0.207469105	0.269464312
GO:0042026	protein refolding	biological_process	1	1	0	298	33	18573	contig_39,	-	0.210874099	0.273078848
GO:0030259	lipid glycosylation	biological_process	1	1	0	298	18	18573	contig_2636,	-	0.078495182	0.282453974
GO:0016881	acid-amino acid ligase activity	molecular_function	1	1	0	298	18	18573	contig_429,	-	0.078495182	0.282453974
GO:0015238	drug transmembrane transporter activity	molecular_function	1	1	0	298	18	18573	contig_4045,	-	0.078495182	0.282453974
GO:0009058	biosynthetic process	biological_process	3	3	0	298	407	18573	contig_81207,contig_8050,contig_429,	-	0.221215469	0.28479059
GO:0016868	intramolecular transferase activity, phosphotransferases	molecular_function	1	1	0	298	34	18573	contig_264,	-	0.221034331	0.285394327
GO:0050662	coenzyme binding	molecular_function	4	4	0	298	156	18573	contig_852,contig_19055,contig_606,contig_633,	-	0.225930589	0.290010318
GO:0009360	DNA polymerase III complex	cellular_component	1	1	0	298	35	18573	contig_2899,	-	0.231319827	0.296062402
GO:0005975	carbohydrate metabolic process	biological_process	14	14	0	298	657	18573	contig_356,contig_1073,contig_7427,contig_892,contig_6971,contig_2720,contig_182,contig_92,contig_218,contig_19055,contig_2636,contig_264,contig_3,contig_633,	-	0.234970961	0.298992035
GO:0016614	oxidoreductase activity, acting on CH-OH group of donors	molecular_function	2	2	0	298	73	18573	contig_19055,contig_6392,	-	0.238306059	0.302359422
GO:0008186	RNA-dependent ATPase activity	molecular_function	1	1	0	298	19	18573	contig_3529,	-	0.085866725	0.303995906
GO:0006431	methionyl-tRNA aminoacylation	biological_process	1	1	0	298	19	18573	contig_122,	-	0.085866725	0.303995906
GO:0016773	phosphotransferase activity, alcohol group as acceptor	molecular_function	2	2	0	298	74	18573	contig_92,contig_218,	-	0.245217802	0.31023232
GO:0042777	plasma membrane ATP synthesis coupled proton transport	biological_process	2	2	0	298	47	18573	contig_589,contig_891,	-	0.08913161	0.313030214
GO:0006415	translational termination	biological_process	2	2	0	298	47	18573	contig_541,contig_123,	-	0.08913161	0.313030214
GO:0005887	integral to plasma membrane	cellular_component	1	1	0	298	37	18573	contig_4042,	-	0.252240824	0.316382063
GO:0015992	proton transport	biological_process	2	2	0	298	75	18573	contig_589,contig_891,	-	0.252201801	0.318151123
GO:0009165	nucleotide biosynthetic process	biological_process	2	2	0	298	48	18573	contig_1829,contig_870,	-	0.093625403	0.318616681
GO:0015937	coenzyme A biosynthetic process	biological_process	1	1	0	298	20	18573	contig_8792,	-	0.093484618	0.320623027
GO:0004814	arginine-tRNA ligase activity	molecular_function	1	1	0	298	20	18573	contig_1062,	-	0.093484618	0.320623027
GO:0016757	transferase activity, transferring glycosyl groups	molecular_function	5	5	0	298	210	18573	contig_2327,contig_7427,contig_364,contig_2636,contig_9097,	-	0.258463509	0.323263477
GO:0046933	hydrogen ion transporting ATP synthase activity, rotational mechanism	molecular_function	2	2	0	298	49	18573	contig_589,contig_891,	-	0.098228756	0.324228751
GO:0006355	regulation of transcription, DNA-dependent	biological_process	10	10	0	298	920	18573	contig_1732,contig_3529,contig_4526,contig_1733,contig_17103,contig_2994,contig_940,contig_2980,contig_11205,contig_1758,	-	0.263388578	0.328487459
GO:0016798	hydrolase activity, acting on glycosyl bonds	molecular_function	1	1	0	298	220	18573	contig_9538,	-	0.266394963	0.331295718
GO:0008616	queuosine biosynthetic process	biological_process	1	1	0	298	39	18573	contig_364,	-	0.273587234	0.338323368
GO:0006221	pyrimidine nucleotide biosynthetic process	biological_process	2	2	0	298	78	18573	contig_920,contig_2282,	-	0.273570759	0.339258653
GO:0004519	endonuclease activity	molecular_function	6	6	0	298	263	18573	contig_2561,contig_1434,contig_6422,contig_6199,contig_1427,contig_2132,	-	0.276572993	0.341054898
GO:0003916	DNA topoisomerase activity	molecular_function	2	2	0	298	79	18573	contig_440,contig_475,	-	0.280827196	0.345330922
GO:0003725	double-stranded RNA binding	molecular_function	1	1	0	298	22	18573	contig_65,	-	0.109421221	0.353205265
GO:0030163	protein catabolic process	biological_process	1	1	0	298	22	18573	contig_317,	-	0.109421221	0.353205265
GO:0004813	alanine-tRNA ligase activity	molecular_function	1	1	0	298	22	18573	contig_106,	-	0.109421221	0.353205265
GO:0006419	alanyl-tRNA aminoacylation	biological_process	1	1	0	298	22	18573	contig_106,	-	0.109421221	0.353205265
GO:0044262	cellular carbohydrate metabolic process	biological_process	1	1	0	298	22	18573	contig_1073,	-	0.109421221	0.353205265
GO:0044267	cellular protein metabolic process	biological_process	1	1	0	298	41	18573	contig_39,	-	0.295311856	0.362128226
GO:0016772	transferase activity, transferring phosphorus-containing groups	molecular_function	4	4	0	298	453	18573	contig_16536,contig_17103,contig_4633,contig_11205,	-	0.301413333	0.367556815
GO:0006259	DNA metabolic process	biological_process	3	3	0	298	127	18573	contig_2885,contig_3975,contig_475,	-	0.308170723	0.374756088
GO:0002161	aminoacyl-tRNA editing activity	molecular_function	2	2	0	298	83	18573	contig_61,contig_2417,	-	0.310475924	0.376516382
GO:0008094	DNA-dependent ATPase activity	molecular_function	1	1	0	298	23	18573	contig_2885,	-	0.117721415	0.377224097
GO:0031167	rRNA methylation	biological_process	1	1	0	298	23	18573	contig_1474,	-	0.117721415	0.377224097
GO:0006438	valyl-tRNA aminoacylation	biological_process	1	1	0	298	23	18573	contig_2417,	-	0.117721415	0.377224097
GO:0006544	glycine metabolic process	biological_process	1	1	0	298	23	18573	contig_97,	-	0.117721415	0.377224097
GO:0015979	photosynthesis	biological_process	1	1	0	298	23	18573	contig_747,	-	0.117721415	0.377224097
GO:0016851	magnesium chelatase activity	molecular_function	1	1	0	298	23	18573	contig_747,	-	0.117721415	0.377224097
GO:0016616	oxidoreductase activity, acting on the CH-OH group of donors, NAD or NADP as acceptor	molecular_function	4	4	0	298	175	18573	contig_1073,contig_852,contig_19055,contig_606,	-	0.315053183	0.381014731
GO:0006450	regulation of translational fidelity	biological_process	2	2	0	298	84	18573	contig_61,contig_2417,	-	0.318035571	0.383564878
GO:0009116	nucleoside metabolic process	biological_process	2	2	0	298	54	18573	contig_870,contig_9097,	-	0.12285124	0.390809378
GO:0009408	response to heat	biological_process	1	1	0	298	24	18573	contig_133,	-	0.126230917	0.398671747
GO:0030246	carbohydrate binding	molecular_function	1	1	0	298	200	18573	contig_2636,	-	0.340491581	0.407291019
GO:0008762	UDP-N-acetylmuramate dehydrogenase activity	molecular_function	1	1	0	298	45	18573	contig_6392,	-	0.33971953	0.408594174
GO:0050660	flavin adenine dinucleotide binding	molecular_function	6	6	0	298	280	18573	contig_656,contig_109,contig_376,contig_6392,contig_2056,contig_5768,	-	0.343137973	0.409341224
GO:0016987	sigma factor activity	molecular_function	3	3	0	298	133	18573	contig_1732,contig_1733,contig_940,	-	0.344405952	0.409740415
GO:0004003	ATP-dependent DNA helicase activity	molecular_function	2	2	0	298	91	18573	contig_7101,contig_2430,	-	0.372420968	0.440681415
GO:0006323	DNA packaging	biological_process	3	3	0	298	138	18573	contig_1987,contig_14209,contig_3506,	-	0.375662895	0.44332261
GO:0015297	antiporter activity	molecular_function	1	1	0	298	26	18573	contig_4045,	-	0.143843347	0.444698799
GO:0016783	sulfurtransferase activity	molecular_function	1	1	0	298	26	18573	contig_1273,	-	0.143843347	0.444698799
GO:0016813	hydrolase activity, acting on carbon-nitrogen (but not peptide) bonds, in linear amidines	molecular_function	1	1	0	298	26	18573	contig_296,	-	0.143843347	0.444698799
GO:0004823	leucine-tRNA ligase activity	molecular_function	1	1	0	298	26	18573	contig_61,	-	0.143843347	0.444698799
GO:0006094	gluconeogenesis	biological_process	1	1	0	298	49	18573	contig_8826,	-	0.385135056	0.453282277
GO:0008270	zinc ion binding	molecular_function	9	9	0	298	450	18573	contig_2427,contig_317,contig_1434,contig_478,contig_1427,contig_182,contig_133,contig_507,contig_106,	-	0.391498182	0.459539309
GO:0006353	DNA-dependent transcription, termination	biological_process	1	1	0	298	27	18573	contig_3529,	-	0.152929575	0.469483101
GO:0015833	peptide transport	biological_process	1	1	0	298	27	18573	contig_154,	-	0.152929575	0.469483101
GO:0006974	response to DNA damage stimulus	biological_process	5	5	0	298	242	18573	contig_1563,contig_7745,contig_2885,contig_4995,contig_380,	-	0.401195102	0.469665732
GO:0006265	DNA topological change	biological_process	2	2	0	298	95	18573	contig_440,contig_475,	-	0.404509822	0.472286733
GO:0003697	single-stranded DNA binding	molecular_function	1	1	0	298	51	18573	contig_2885,	-	0.408127804	0.475246966
GO:0015450	P-P-bond-hydrolysis-driven protein transmembrane transporter activity	molecular_function	1	1	0	298	28	18573	contig_215,	-	0.162191702	0.484368416
GO:0019277	UDP-N-acetylgalactosamine biosynthetic process	biological_process	1	1	0	298	28	18573	contig_2636,	-	0.162191702	0.484368416
GO:0010181	FMN binding	molecular_function	1	1	0	298	52	18573	contig_4936,	-	0.419680413	0.486120584
GO:0016998	cell wall macromolecule catabolic process	biological_process	2	2	0	298	97	18573	contig_266,contig_1006,	-	0.42078906	0.486122098
GO:0032549	ribonucleoside binding	molecular_function	1	1	0	298	29	18573	contig_101,	-	0.171621907	0.505651121
GO:0007155	cell adhesion	biological_process	1	1	0	298	54	18573	contig_17,	-	0.442878034	0.510297787
GO:0016740	transferase activity	molecular_function	42	42	0	298	2982	18573	contig_487,contig_3933,contig_216,contig_1273,contig_1829,contig_4781,contig_444,contig_2315,contig_1866,contig_2327,contig_7427,contig_1540,contig_528,contig_293,contig_1474,contig_16536,contig_446,contig_1425,contig_316,contig_4633,contig_364,contig_10582,contig_92,contig_2636,contig_1424,contig_274,contig_101,contig_902,contig_428,contig_1004,contig_97,contig_12818,contig_8792,contig_9097,cont…	-	0.447877893	0.514707841
GO:0016301	kinase activity	molecular_function	15	15	0	298	800	18573	contig_1822,contig_1829,contig_1540,contig_528,contig_16536,contig_17103,contig_4633,contig_92,contig_218,contig_274,contig_12818,contig_8792,contig_11205,contig_2135,contig_22,	-	0.449823017	0.515593484
GO:0045454	cell redox homeostasis	biological_process	2	2	0	298	101	18573	contig_109,contig_376,	-	0.453755941	0.518747026
GO:0006281	DNA repair	biological_process	10	10	0	298	524	18573	contig_110,contig_1563,contig_7745,contig_6422,contig_2885,contig_6199,contig_7101,contig_2430,contig_4995,contig_380,	-	0.459224299	0.52363498
GO:0006351	transcription, DNA-dependent	biological_process	10	10	0	298	525	18573	contig_444,contig_3529,contig_1866,contig_4526,contig_2994,contig_940,contig_101,contig_902,contig_2980,contig_1758,	-	0.462703205	0.526234992
GO:0009987	cellular process	biological_process	1	1	0	298	30	18573	contig_148,	-	0.181212571	0.526836549
GO:0016765	transferase activity, transferring alkyl or aryl (other than methyl) groups	molecular_function	1	1	0	298	56	18573	contig_216,	-	0.466173468	0.528811763
GO:0008237	metallopeptidase activity	molecular_function	3	3	0	298	152	18573	contig_317,contig_478,contig_507,	-	0.467456039	0.528900003
GO:0016887	ATPase activity	molecular_function	10	10	0	298	428	18573	contig_15963,contig_1352,contig_317,contig_1428,contig_6285,contig_154,contig_22250,contig_4995,contig_203,contig_3947,	-	0.184222052	0.532062373
GO:0016884	carbon-nitrogen ligase activity, with glutamine as amido-N-donor	molecular_function	1	1	0	298	31	18573	contig_4781,	-	0.190956277	0.547907226
GO:0006261	DNA-dependent DNA replication	biological_process	1	1	0	298	31	18573	contig_475,	-	0.190956277	0.547907226
GO:0030145	manganese ion binding	molecular_function	2	2	0	298	105	18573	contig_110,contig_2132,	-	0.487188192	0.549808782
GO:0005694	chromosome	cellular_component	2	2	0	298	106	18573	contig_440,contig_475,	-	0.495608129	0.557876843
GO:0016758	transferase activity, transferring hexosyl groups	molecular_function	1	1	0	298	32	18573	contig_2636,	-	0.200845798	0.572540942
GO:0009380	excinuclease repair complex	cellular_component	1	1	0	298	60	18573	contig_4995,	-	0.51294387	0.575913962
GO:0006260	DNA replication	biological_process	8	8	0	298	664	18573	contig_136,contig_16009,contig_773,contig_747,contig_133,contig_204,contig_428,contig_2899,	-	0.529369366	0.592839672
GO:0006811	ion transport	biological_process	2	2	0	298	111	18573	contig_589,contig_891,	-	0.538009446	0.600982562
GO:0008026	ATP-dependent helicase activity	molecular_function	3	3	0	298	163	18573	contig_4264,contig_7101,contig_2430,	-	0.542935977	0.604946431
GO:0006807	nitrogen compound metabolic process	biological_process	2	2	0	298	113	18573	contig_1425,contig_1424,	-	0.555085633	0.615360083
GO:0003676	nucleic acid binding	molecular_function	15	15	0	298	1130	18573	contig_7745,contig_3529,contig_773,contig_60,contig_1474,contig_4264,contig_614,contig_204,contig_428,contig_106,contig_7101,contig_116,contig_2132,contig_2430,contig_380,	-	0.554375706	0.616128949
GO:0016876	ligase activity, forming aminoacyl-tRNA and related compounds	molecular_function	1	1	0	298	64	18573	contig_106,	-	0.559780495	0.619001606
GO:0008745	N-acetylmuramoyl-L-alanine amidase activity	molecular_function	1	1	0	298	35	18573	contig_1006,	-	0.231319827	0.63074164
GO:0008408	3'-5' exonuclease activity	molecular_function	2	2	0	298	115	18573	contig_204,contig_428,	-	0.572212266	0.631158755
GO:0016310	phosphorylation	biological_process	15	15	0	298	843	18573	contig_1822,contig_1829,contig_1540,contig_528,contig_16536,contig_17103,contig_4633,contig_92,contig_218,contig_274,contig_12818,contig_8792,contig_11205,contig_2135,contig_22,	-	0.574527951	0.632124738
GO:0009253	peptidoglycan catabolic process	biological_process	1	1	0	298	68	18573	contig_1006,	-	0.606497209	0.665630687
GO:0003918	DNA topoisomerase (ATP-hydrolyzing) activity	molecular_function	2	2	0	298	75	18573	contig_440,contig_475,	-	0.252201801	0.671009641
GO:0003700	sequence-specific DNA binding transcription factor activity	molecular_function	6	6	0	298	501	18573	contig_1732,contig_536,contig_4526,contig_1733,contig_2994,contig_940,	-	0.617466592	0.675979635
GO:0015074	DNA integration	biological_process	1	1	0	298	148	18573	contig_32043,	-	0.625803487	0.683402315
GO:0008236	serine-type peptidase activity	molecular_function	3	3	0	298	175	18573	contig_3816,contig_1083,contig_1940,	-	0.627373676	0.683416982
GO:0009086	methionine biosynthetic process	biological_process	1	1	0	298	70	18573	contig_140,	-	0.629758701	0.684317004
GO:0009279	cell outer membrane	cellular_component	4	4	0	298	359	18573	contig_13996,contig_5606,contig_6,contig_337,	-	0.636342315	0.686374143
GO:0048038	quinone binding	molecular_function	1	1	0	298	72	18573	contig_3,	-	0.652930589	0.702540511
GO:0044237	cellular metabolic process	biological_process	1	1	0	298	141	18573	contig_633,	-	0.676501406	0.726122536
GO:0006139	nucleobase-containing compound metabolic process	biological_process	2	2	0	298	128	18573	contig_204,contig_12818,	-	0.68409606	0.730701144
GO:0008081	phosphoric diester hydrolase activity	molecular_function	1	1	0	298	75	18573	contig_2561,	-	0.687483059	0.732536561
GO:0004386	helicase activity	molecular_function	9	9	0	298	680	18573	contig_136,contig_16009,contig_7745,contig_3529,contig_773,contig_4264,contig_7101,contig_2430,contig_380,	-	0.700446938	0.742744458
GO:0043039	tRNA aminoacylation	biological_process	1	1	0	298	76	18573	contig_106,	-	0.698937829	0.742938758
GO:0009396	folic acid-containing compound biosynthetic process	biological_process	1	1	0	298	41	18573	contig_140,	-	0.295311856	0.745068418
GO:0051287	NAD binding	molecular_function	1	1	0	298	137	18573	contig_19055,	-	0.706929369	0.747812032
GO:0006310	DNA recombination	biological_process	5	5	0	298	303	18573	contig_110,contig_32043,contig_2885,contig_7101,contig_2430,	-	0.725484657	0.765595588
GO:0004252	serine-type endopeptidase activity	molecular_function	3	3	0	298	190	18573	contig_168,contig_53,contig_1083,	-	0.734217706	0.772953412
GO:0006364	rRNA processing	biological_process	1	1	0	298	80	18573	contig_487,	-	0.744394822	0.778069825
GO:0023014	signal transduction by phosphorylation	biological_process	4	4	0	298	337	18573	contig_16536,contig_17103,contig_4633,contig_11205,	-	0.742838034	0.780157648
GO:0016746	transferase activity, transferring acyl groups	molecular_function	5	5	0	298	309	18573	contig_3933,contig_1425,contig_1424,contig_11796,contig_35,	-	0.75898007	0.791430525
GO:0004527	exonuclease activity	molecular_function	1	1	0	298	130	18573	contig_3975,	-	0.762776007	0.79350395
GO:0000156	phosphorelay response regulator activity	molecular_function	5	5	0	298	313	18573	contig_4526,contig_17103,contig_2994,contig_535,contig_11205,	-	0.781323498	0.810877105
GO:0000160	phosphorelay signal transduction system	biological_process	7	7	0	298	526	18573	contig_4526,contig_16536,contig_17103,contig_2994,contig_4633,contig_535,contig_11205,	-	0.785747547	0.81354522
GO:0006352	DNA-dependent transcription, initiation	biological_process	3	3	0	298	133	18573	contig_1732,contig_1733,contig_940,	-	0.344405952	0.826197885
GO:0008654	phospholipid biosynthetic process	biological_process	1	1	0	298	45	18573	contig_19055,	-	0.33971953	0.828538186
GO:0000287	magnesium ion binding	molecular_function	5	5	0	298	390	18573	contig_216,contig_2022,contig_870,contig_424,contig_800,	-	0.80870183	0.83534142
GO:0019867	outer membrane	cellular_component	1	1	0	298	86	18573	contig_1545,	-	0.811318377	0.836076919
GO:0055085	transmembrane transport	biological_process	7	7	0	298	517	18573	contig_4045,contig_159,contig_2315,contig_18564,contig_3470,contig_77,contig_1477,	-	0.823640064	0.846786857
GO:0016779	nucleotidyltransferase activity	molecular_function	6	6	0	298	387	18573	contig_444,contig_1866,contig_316,contig_101,contig_902,contig_428,	-	0.859118921	0.88119908
GO:0003678	DNA helicase activity	molecular_function	2	2	0	298	182	18573	contig_136,contig_16009,	-	0.878678034	0.899160039
GO:0006396	RNA processing	biological_process	1	1	0	298	94	18573	contig_316,	-	0.897747958	0.914411493
GO:0043169	cation binding	molecular_function	1	1	0	298	95	18573	contig_8792,	-	0.908302092	0.920888264
GO:0051539	4 iron, 4 sulfur cluster binding	molecular_function	2	2	0	298	178	18573	contig_699,contig_2223,	-	0.90816861	0.922884305
GO:0003684	damaged DNA binding	molecular_function	1	1	0	298	96	18573	contig_2885,	-	0.918797764	0.929382992
GO:0000105	histidine biosynthetic process	biological_process	1	1	0	298	51	18573	contig_140,	-	0.408127804	0.942990032
GO:0016747	transferase activity, transferring acyl groups other than amino-acyl groups	molecular_function	1	1	0	298	109	18573	contig_3933,	-	0.950385204	0.959124378
GO:0016853	isomerase activity	molecular_function	8	8	0	298	550	18573	contig_356,contig_588,contig_4936,contig_244,contig_8826,contig_440,contig_1440,contig_475,	-	0.955434069	0.962008156
GO:0046872	metal ion binding	molecular_function	24	24	0	298	1549	18573	contig_216,contig_705,contig_317,contig_2561,contig_1434,contig_3139,contig_1893,contig_2022,contig_1254,contig_478,contig_364,contig_226,contig_1427,contig_133,contig_507,contig_57,contig_106,contig_122,contig_8792,contig_2132,contig_4995,contig_8130,contig_667,contig_800,	-	0.968719928	0.973153429
GO:0003887	DNA-directed DNA polymerase activity	molecular_function	3	3	0	298	232	18573	contig_204,contig_428,contig_2899,	-	0.974754718	0.976980185
GO:0035556	intracellular signal transduction	biological_process	5	5	0	298	355	18573	contig_4526,contig_17103,contig_2994,contig_535,contig_11205,	-	0.987861916	0.987861916
GO:0000413	protein peptidyl-prolyl isomerization	biological_process	1	1	0	298	70	18573	contig_244,	-	0.629758701	1.279926249
GO:0003755	peptidyl-prolyl cis-trans isomerase activity	molecular_function	1	1	0	298	70	18573	contig_244,	-	0.629758701	1.279926249
GO:0006629	lipid metabolic process	biological_process	1	1	0	298	141	18573	contig_19055,	-	0.676501406	1.35609186
GO:0000155	phosphorelay sensor kinase activity	molecular_function	4	4	0	298	337	18573	contig_16536,contig_17103,contig_4633,contig_11205,	-	0.742838034	1.436589855
GO:0032508	DNA duplex unwinding	biological_process	2	2	0	298	182	18573	contig_136,contig_16009,	-	0.878678034	1.627593489
