# Supplementary material for: RNA-Seq-based analysis of changes in Borrelia burgdorferi gene expression linked to pathogenicity
Source: Parasit Vectors. 2015 Mar 13;8:155. doi: 10.1186/s13071-014-0623-2 (PMC4395869; doi:10.1186/s13071-014-0623-2)
Supplement: Additional file 1: — Tables S1. Using Fisher’s exact test (false discovery rate < 0.05) and fold-change ≥ 2, with 288 upregulated genes in B. garinii SZ. Tables S2: Using Fisher’s exact test (false discovery rate < 0.05) and fold-change ≥ 2, with 443 downregulated genes in B. garinii SZ (upregulated in B. burgdorferi B31). Tables S3. A total of 264 genes mapping to GO terms were identified among upregulated genes in B. garinii SZ. Tables S4. A total of 439 genes mapping to GO terms among downregulated genes in B. garinii SZ (upregulated in B. burgdorferi B31). Tables S5. The KEGG pathway analysis of the genes that were upregulated in B. garinii SZ. Tables S6. The KEGG pathway analysis of the genes that were downregulated in B. garinii SZ (upregulated in B. burgdorferi B31). Tables S7. The primer and the PCR efficiency for each selected genes. [file 13071_2014_623_MOESM1_ESM.zip › Table S5.xls]

pathway_ID	KEGG_name	diff_gene_in_this_pathway	UP_GENES	DOWN_GENES	diff_gene_in_all_pathway	all_gene_in_this_pathway	all_gene_in_all_pathway	gene_list	UP_list	DOWN_list	Pvalue	FDR
ko02030	Bacterial chemotaxis	9	0	9	72	17	7695	contig_67199,contig_6995,contig_49154,contig_2217,contig_63610,contig_19068,contig_80452,contig_1210,contig_4655,	-	contig_67199,contig_6995,contig_49154,contig_2217,contig_63610,contig_19068,contig_80452,contig_1210,contig_4655,	1.00E-14	5.22E-13
ko02020	Two-component system	14	0	14	72	90	7695	contig_67199,contig_2995,contig_72804,contig_6995,contig_49154,contig_2217,contig_63610,contig_19068,contig_80452,contig_1210,contig_19181,contig_4655,contig_5449,contig_63230,	-	contig_67199,contig_2995,contig_72804,contig_6995,contig_49154,contig_2217,contig_63610,contig_19068,contig_80452,contig_1210,contig_19181,contig_4655,contig_5449,contig_63230,	2.12E-13	5.51E-12
ko03030	DNA replication	7	0	7	72	17	7695	contig_21218,contig_62609,contig_474,contig_77302,contig_31130,contig_41039,contig_61672,	-	contig_21218,contig_62609,contig_474,contig_77302,contig_31130,contig_41039,contig_61672,	2.81E-11	4.87E-10
ko03430	Mismatch repair	7	0	7	72	20	7695	contig_15558,contig_21218,contig_1448,contig_474,contig_77302,contig_31130,contig_61672,	-	contig_15558,contig_21218,contig_1448,contig_474,contig_77302,contig_31130,contig_61672,	1.00E-10	1.30E-09
ko03440	Homologous recombination	7	0	7	72	24	7695	contig_15558,contig_21218,contig_474,contig_77302,contig_9806,contig_31130,contig_61672,	-	contig_15558,contig_21218,contig_474,contig_77302,contig_9806,contig_31130,contig_61672,	4.15E-10	4.32E-09
ko02010	ABC transporters	10	0	10	72	78	7695	contig_265,contig_4112,contig_58308,contig_54990,contig_63539,contig_46272,contig_1257,First_Contig904,contig_5449,contig_45857,	-	contig_265,contig_4112,contig_58308,contig_54990,contig_63539,contig_46272,contig_1257,First_Contig904,contig_5449,contig_45857,	1.73E-09	1.50E-08
ko00550	Peptidoglycan biosynthesis	6	0	6	72	18	7695	contig_19288,contig_2546,contig_94,contig_72291,contig_326,contig_1154,	-	contig_19288,contig_2546,contig_94,contig_72291,contig_326,contig_1154,	1.89E-09	1.40E-08
ko00970	Aminoacyl-tRNA biosynthesis	6	0	6	72	27	7695	contig_1672,contig_1458,contig_481,contig_1261,contig_72560,contig_8852,	-	contig_1672,contig_1458,contig_481,contig_1261,contig_72560,contig_8852,	2.97E-08	1.93E-07
ko00240	Pyrimidine metabolism	7	0	7	72	57	7695	contig_7112,contig_21218,contig_474,contig_77302,contig_20628,contig_31130,contig_61672,	-	contig_7112,contig_21218,contig_474,contig_77302,contig_20628,contig_31130,contig_61672,	3.09E-07	1.79E-06
ko00230	Purine metabolism	7	0	7	72	65	7695	contig_1114,contig_21218,contig_474,contig_77302,contig_20628,contig_31130,contig_61672,	-	contig_1114,contig_21218,contig_474,contig_77302,contig_20628,contig_31130,contig_61672,	8.22E-07	4.27E-06
ko00253	Tetracycline biosynthesis	2	0	2	72	4	7695	contig_19181,contig_63230,	-	contig_19181,contig_63230,	1.84E-05	8.71E-05
ko00591	Linoleic acid metabolism	2	0	2	72	4	7695	contig_134,contig_5449,	-	contig_134,contig_5449,	1.84E-05	8.71E-05
ko02060	Phosphotransferase system (PTS)	3	0	3	72	14	7695	contig_472,contig_32545,contig_4092,	-	contig_472,contig_32545,contig_4092,	2.51E-05	0.000100569
ko03018	RNA degradation	3	0	3	72	17	7695	contig_2947,contig_134,contig_20628,	-	contig_2947,contig_134,contig_20628,	5.34E-05	0.000198246
ko00500	Starch and sucrose metabolism	4	0	4	72	39	7695	contig_472,contig_43589,contig_4092,contig_654,	-	contig_472,contig_43589,contig_4092,contig_654,	9.53E-05	0.00033028
ko03320	PPAR signaling pathway	2	0	2	72	7	7695	contig_40935,contig_4584,	-	contig_40935,contig_4584,	9.65E-05	0.000313743
ko01100	Metabolic pathways	19	0	19	72	694	7695	contig_24798,contig_7112,contig_1114,contig_2546,contig_21218,contig_474,contig_40935,contig_77302,contig_4584,contig_94,contig_63888,contig_43589,contig_326,contig_31130,contig_68242,contig_767,contig_61672,contig_336,contig_654,	-	contig_24798,contig_7112,contig_1114,contig_2546,contig_21218,contig_474,contig_40935,contig_77302,contig_4584,contig_94,contig_63888,contig_43589,contig_326,contig_31130,contig_68242,contig_767,contig_61672,contig_336,contig_654,	0.000107548	0.00032897
ko04075	Plant hormone signal transduction	1	0	1	72	2	7695	contig_47254,	-	contig_47254,	0.000360212	0.001040613
ko00624	Polycyclic aromatic hydrocarbon degradation	1	0	1	72	2	7695	contig_65848,	-	contig_65848,	0.000360212	0.001101826
ko04920	Adipocytokine signaling pathway	1	0	1	72	2	7695	contig_40935,	-	contig_40935,	0.000360212	0.001101826
ko05205	Proteoglycans in cancer	1	0	1	72	2	7695	contig_1569,	-	contig_1569,	0.000360212	0.001101826
ko00473	D-Alanine metabolism	1	0	1	72	3	7695	contig_68242,	-	contig_68242,	0.000805241	0.001903296
ko03008	Ribosome biogenesis in eukaryotes	1	0	1	72	3	7695	contig_1569,	-	contig_1569,	0.000805241	0.00232625
ko04112	Cell cycle - Caulobacter	2	0	2	72	15	7695	contig_62609,contig_734,	-	contig_62609,contig_734,	0.000895581	0.001940425
ko03410	Base excision repair	2	0	2	72	16	7695	contig_47254,contig_15558,	-	contig_47254,contig_15558,	0.001078957	0.00224423
ko00300	Lysine biosynthesis	2	0	2	72	17	7695	contig_326,contig_1154,	-	contig_326,contig_1154,	0.001284712	0.002569424
ko00471	D-Glutamine and D-glutamate metabolism	1	0	1	72	4	7695	contig_94,	-	contig_94,	0.001422297	0.002739238
ko00010	Glycolysis / Gluconeogenesis	3	0	3	72	42	7695	contig_472,contig_32545,contig_4092,	-	contig_472,contig_32545,contig_4092,	0.001632163	0.00303116
ko04626	Plant-pathogen interaction	1	0	1	72	5	7695	contig_4584,	-	contig_4584,	0.002208004	0.003959179
ko00520	Amino sugar and nucleotide sugar metabolism	3	0	3	72	49	7695	contig_2546,contig_32545,contig_43589,	-	contig_2546,contig_32545,contig_43589,	0.002862285	0.004961295
ko02040	Flagellar assembly	2	0	2	72	25	7695	contig_925,contig_3044,	-	contig_925,contig_3044,	0.003853623	0.006464142
ko00730	Thiamine metabolism	1	0	1	72	10	7695	contig_52407,	-	contig_52407,	0.008551587	0.013896329
ko04122	Sulfur relay system	1	0	1	72	10	7695	contig_52407,	-	contig_52407,	0.008551587	0.016469723
ko04146	Peroxisome	1	0	1	72	11	7695	contig_40935,	-	contig_40935,	0.010281044	0.01572395
ko03420	Nucleotide excision repair	1	0	1	72	12	7695	contig_8676,	-	contig_8676,	0.012156878	0.018061647
ko00983	Drug metabolism - other enzymes	1	0	1	72	12	7695	contig_1114,	-	contig_1114,	0.012156878	0.02179854
ko00450	Selenocompound metabolism	1	0	1	72	12	7695	contig_72560,	-	contig_72560,	0.012156878	0.02179854
ko00561	Glycerolipid metabolism	1	0	1	72	13	7695	contig_4584,	-	contig_4584,	0.014176094	0.019398865
ko00670	One carbon pool by folate	1	0	1	72	15	7695	contig_336,	-	contig_336,	0.018632914	0.024843885
ko00760	Nicotinate and nicotinamide metabolism	1	0	1	72	15	7695	contig_24798,	-	contig_24798,	0.018632914	0.03125521
ko03010	Ribosome	2	0	2	72	47	7695	contig_349,contig_18796,	-	contig_349,contig_18796,	0.021833179	0.027690861
ko00052	Galactose metabolism	1	0	1	72	17	7695	contig_43589,	-	contig_43589,	0.023628429	0.029254245
ko00340	Histidine metabolism	1	0	1	72	18	7695	contig_65848,	-	contig_65848,	0.026321176	0.031830259
ko00350	Tyrosine metabolism	1	0	1	72	18	7695	contig_65848,	-	contig_65848,	0.026321176	0.040255916
ko00071	Fatty acid metabolism	1	0	1	72	23	7695	contig_40935,	-	contig_40935,	0.041626637	0.048101892
ko00040	Pentose and glucuronate interconversions	1	0	1	72	25	7695	contig_43589,	-	contig_43589,	0.048559708	0.054893583
ko00860	Porphyrin and chlorophyll metabolism	1	0	1	72	29	7695	contig_63888,	-	contig_63888,	0.063706562	0.070483855
ko00720	Carbon fixation pathways in prokaryotes	1	0	1	72	36	7695	contig_336,	-	contig_336,	0.093935596	0.101763562
ko00330	Arginine and proline metabolism	1	0	1	72	44	7695	contig_767,	-	contig_767,	0.13347124	0.141642949
ko01200	Carbon metabolism	1	0	1	72	107	7695	contig_336,	-	contig_336,	0.539485351	0.561064765
ko01120	Microbial metabolism in diverse environments	2	0	2	72	204	7695	contig_65848,contig_336,	-	contig_65848,contig_336,	0.612048403	0.624049352
ko01110	Biosynthesis of secondary metabolites	3	0	3	72	297	7695	contig_63888,contig_43589,contig_767,	-	contig_63888,contig_43589,contig_767,	0.625404197	0.625404197
