# Supplementary material for: RNA-Seq-based analysis of changes in Borrelia burgdorferi gene expression linked to pathogenicity
Source: Parasit Vectors. 2015 Mar 13;8:155. doi: 10.1186/s13071-014-0623-2 (PMC4395869; doi:10.1186/s13071-014-0623-2)
Supplement: Additional file 1: — Tables S1. Using Fisher’s exact test (false discovery rate < 0.05) and fold-change ≥ 2, with 288 upregulated genes in B. garinii SZ. Tables S2: Using Fisher’s exact test (false discovery rate < 0.05) and fold-change ≥ 2, with 443 downregulated genes in B. garinii SZ (upregulated in B. burgdorferi B31). Tables S3. A total of 264 genes mapping to GO terms were identified among upregulated genes in B. garinii SZ. Tables S4. A total of 439 genes mapping to GO terms among downregulated genes in B. garinii SZ (upregulated in B. burgdorferi B31). Tables S5. The KEGG pathway analysis of the genes that were upregulated in B. garinii SZ. Tables S6. The KEGG pathway analysis of the genes that were downregulated in B. garinii SZ (upregulated in B. burgdorferi B31). Tables S7. The primer and the PCR efficiency for each selected genes. [file 13071_2014_623_MOESM1_ESM.zip › Table S6.xls]

pathway_ID	KEGG_name	diff_gene_in_this_pathway	UP_GENES	DOWN_GENES	diff_gene_in_all_pathway	all_gene_in_this_pathway	all_gene_in_all_pathway	gene_list	UP_list	DOWN_list	Pvalue	FDR
ko00970	Aminoacyl-tRNA biosynthesis	17	17	0	170	27	7695	contig_13051,contig_60,contig_116,contig_1011,contig_450,contig_122,contig_1683,contig_1462,contig_1062,contig_2147,contig_1054,contig_1272,contig_4781,contig_2417,contig_106,contig_447,contig_61,	contig_13051,contig_60,contig_116,contig_1011,contig_450,contig_122,contig_1683,contig_1462,contig_1062,contig_2147,contig_1054,contig_1272,contig_4781,contig_2417,contig_106,contig_447,contig_61,	-	4.03E-20	3.22E-18
ko02030	Bacterial chemotaxis	12	12	0	170	17	7695	contig_4633,contig_10955,contig_745,contig_1500,contig_337,contig_851,contig_1974,contig_6095,contig_1327,contig_11599,contig_3706,contig_16536,	contig_4633,contig_10955,contig_745,contig_1500,contig_337,contig_851,contig_1974,contig_6095,contig_1327,contig_11599,contig_3706,contig_16536,	-	1.10E-15	4.39E-14
ko02040	Flagellar assembly	13	13	0	170	25	7695	contig_745,contig_3587,contig_193,contig_337,contig_236,contig_19333,contig_6332,contig_558,contig_7222,contig_2621,contig_1226,contig_128,contig_17,	contig_745,contig_3587,contig_193,contig_337,contig_236,contig_19333,contig_6332,contig_558,contig_7222,contig_2621,contig_1226,contig_128,contig_17,	-	5.88E-15	1.57E-13
ko01100	Metabolic pathways	53	53	0	170	694	7695	contig_589,contig_2720,contig_6971,contig_22,contig_57,contig_296,contig_2636,contig_503,contig_9097,contig_59,contig_204,contig_606,contig_800,contig_1440,contig_97,contig_446,contig_588,contig_7978,contig_1073,contig_145,contig_12818,contig_3933,contig_1866,contig_8826,contig_356,contig_920,contig_140,contig_8792,contig_2282,contig_902,contig_870,contig_8050,contig_1254,contig_428,contig_444,co…	contig_589,contig_2720,contig_6971,contig_22,contig_57,contig_296,contig_2636,contig_503,contig_9097,contig_59,contig_204,contig_606,contig_800,contig_1440,contig_97,contig_446,contig_588,contig_7978,contig_1073,contig_145,contig_12818,contig_3933,contig_1866,contig_8826,contig_356,contig_920,contig_140,contig_8792,contig_2282,contig_902,contig_870,contig_8050,contig_1254,contig_428,contig_444,co…	-	1.39E-12	2.78E-11
ko03010	Ribosome	13	13	0	170	47	7695	contig_34,contig_2289,contig_1850,contig_3527,contig_30,contig_6232,contig_310,contig_348,contig_2368,contig_2048,contig_1035,contig_359,contig_282,	contig_34,contig_2289,contig_1850,contig_3527,contig_30,contig_6232,contig_310,contig_348,contig_2368,contig_2048,contig_1035,contig_359,contig_282,	-	2.48E-11	3.97E-10
ko00550	Peptidoglycan biosynthesis	9	9	0	170	18	7695	contig_2636,contig_1371,contig_7978,contig_429,contig_8050,contig_118,contig_6392,contig_1823,contig_8529,	contig_2636,contig_1371,contig_7978,contig_429,contig_8050,contig_118,contig_6392,contig_1823,contig_8529,	-	5.10E-11	6.80E-10
ko00230	Purine metabolism	13	13	0	170	65	7695	contig_57,contig_9097,contig_59,contig_204,contig_145,contig_1866,contig_316,contig_902,contig_870,contig_428,contig_444,contig_101,contig_2899,	contig_57,contig_9097,contig_59,contig_204,contig_145,contig_1866,contig_316,contig_902,contig_870,contig_428,contig_444,contig_101,contig_2899,	-	1.56E-09	1.78E-08
ko02020	Two-component system	15	15	0	170	90	7695	contig_4633,contig_10955,contig_4526,contig_1500,contig_262,contig_851,contig_1974,contig_11205,contig_6095,contig_3933,contig_1732,contig_3706,contig_17103,contig_16536,contig_17,	contig_4633,contig_10955,contig_4526,contig_1500,contig_262,contig_851,contig_1974,contig_11205,contig_6095,contig_3933,contig_1732,contig_3706,contig_17103,contig_16536,contig_17,	-	1.61E-09	1.61E-08
ko03060	Protein export	7	7	0	170	13	7695	contig_3139,contig_215,contig_1940,contig_3816,contig_482,contig_307,contig_213,	contig_3139,contig_215,contig_1940,contig_3816,contig_482,contig_307,contig_213,	-	2.16E-09	1.92E-08
ko04626	Plant-pathogen interaction	5	5	0	170	5	7695	contig_302,contig_6628,contig_768,contig_92,contig_17,	contig_302,contig_6628,contig_768,contig_92,contig_17,	-	5.17E-09	4.13E-08
ko04112	Cell cycle - Caulobacter	7	7	0	170	15	7695	contig_168,contig_2636,contig_136,contig_1083,contig_16009,contig_1495,contig_737,	contig_168,contig_2636,contig_136,contig_1083,contig_16009,contig_1495,contig_737,	-	6.52E-09	4.74E-08
ko03440	Homologous recombination	8	8	0	170	24	7695	contig_204,contig_7101,contig_428,contig_773,contig_110,contig_2430,contig_2885,contig_2899,	contig_204,contig_7101,contig_428,contig_773,contig_110,contig_2430,contig_2885,contig_2899,	-	1.43E-08	9.54E-08
ko00240	Pyrimidine metabolism	11	11	0	170	57	7695	contig_204,contig_12818,contig_1866,contig_316,contig_920,contig_2282,contig_902,contig_428,contig_444,contig_101,contig_2899,	contig_204,contig_12818,contig_1866,contig_316,contig_920,contig_2282,contig_902,contig_428,contig_444,contig_101,contig_2899,	-	3.00E-08	1.85E-07
ko03420	Nucleotide excision repair	6	6	0	170	12	7695	contig_204,contig_9152,contig_7745,contig_4995,contig_380,contig_1091,	contig_204,contig_9152,contig_7745,contig_4995,contig_380,contig_1091,	-	3.37E-08	1.93E-07
ko03020	RNA polymerase	4	4	0	170	4	7695	contig_1866,contig_902,contig_444,contig_101,	contig_1866,contig_902,contig_444,contig_101,	-	9.08E-08	4.84E-07
ko02060	Phosphotransferase system (PTS)	6	6	0	170	14	7695	contig_274,contig_446,contig_1540,contig_793,contig_528,contig_1004,	contig_274,contig_446,contig_1540,contig_793,contig_528,contig_1004,	-	9.53E-08	4.76E-07
ko01200	Carbon metabolism	14	14	0	170	107	7695	contig_2720,contig_6971,contig_22,contig_606,contig_1440,contig_97,contig_3933,contig_8826,contig_140,contig_870,contig_182,contig_11796,contig_2135,contig_2022,	contig_2720,contig_6971,contig_22,contig_606,contig_1440,contig_97,contig_3933,contig_8826,contig_140,contig_870,contig_182,contig_11796,contig_2135,contig_2022,	-	1.11E-07	5.23E-07
ko05134	Legionellosis	4	4	0	170	5	7695	contig_641,contig_2287,contig_17,contig_39,	contig_641,contig_2287,contig_17,contig_39,	-	2.72E-07	1.21E-06
ko03030	DNA replication	6	6	0	170	17	7695	contig_136,contig_204,contig_16009,contig_428,contig_2132,contig_2899,	contig_136,contig_204,contig_16009,contig_428,contig_2132,contig_2899,	-	3.49E-07	1.47E-06
ko00030	Pentose phosphate pathway	7	7	0	170	28	7695	contig_2720,contig_6971,contig_606,contig_1440,contig_8826,contig_870,contig_182,	contig_2720,contig_6971,contig_606,contig_1440,contig_8826,contig_870,contig_182,	-	7.36E-07	2.95E-06
ko02010	ABC transporters	11	11	0	170	78	7695	contig_141,contig_1467,contig_262,contig_1110,contig_4828,contig_154,contig_88,contig_1352,contig_13040,contig_4886,contig_4959,	contig_141,contig_1467,contig_262,contig_1110,contig_4828,contig_154,contig_88,contig_1352,contig_13040,contig_4886,contig_4959,	-	8.22E-07	3.13E-06
ko00680	Methane metabolism	8	8	0	170	41	7695	contig_589,contig_97,contig_182,contig_11796,contig_2135,contig_5295,contig_2227,contig_2022,	contig_589,contig_97,contig_182,contig_11796,contig_2135,contig_5295,contig_2227,contig_2022,	-	1.24E-06	4.53E-06
ko00010	Glycolysis / Gluconeogenesis	8	8	0	170	42	7695	contig_274,contig_22,contig_1073,contig_8826,contig_1540,contig_528,contig_182,contig_2022,	contig_274,contig_22,contig_1073,contig_8826,contig_1540,contig_528,contig_182,contig_2022,	-	1.51E-06	5.27E-06
ko04914	Progesterone-mediated oocyte maturation	2	2	0	170	1	7695	contig_6628,contig_768,	contig_6628,contig_768,	-	3.66E-06	1.22E-05
ko04612	Antigen processing and presentation	2	2	0	170	1	7695	contig_6628,contig_768,	contig_6628,contig_768,	-	3.66E-06	1.22E-05
ko04391	Hippo signaling pathway - fly	2	2	0	170	1	7695	contig_6628,contig_768,	contig_6628,contig_768,	-	3.66E-06	1.22E-05
ko04621	NOD-like receptor signaling pathway	2	2	0	170	1	7695	contig_6628,contig_768,	contig_6628,contig_768,	-	3.66E-06	1.22E-05
ko00900	Terpenoid backbone biosynthesis	5	5	0	170	16	7695	contig_3933,contig_852,contig_10582,contig_35,contig_4936,	contig_3933,contig_852,contig_10582,contig_35,contig_4936,	-	4.47E-06	1.28E-05
ko00591	Linoleic acid metabolism	3	3	0	170	4	7695	contig_262,contig_202,contig_39,	contig_262,contig_202,contig_39,	-	5.01E-06	1.38E-05
ko03018	RNA degradation	5	5	0	170	17	7695	contig_316,contig_3529,contig_202,contig_2022,contig_39,	contig_316,contig_3529,contig_202,contig_2022,contig_39,	-	6.31E-06	1.68E-05
ko01110	Biosynthesis of secondary metabolites	21	21	0	170	297	7695	contig_2720,contig_6971,contig_22,contig_57,contig_296,contig_606,contig_800,contig_1440,contig_97,contig_1073,contig_3933,contig_852,contig_8826,contig_356,contig_870,contig_1254,contig_182,contig_10582,contig_35,contig_4936,contig_2022,	contig_2720,contig_6971,contig_22,contig_57,contig_296,contig_606,contig_800,contig_1440,contig_97,contig_1073,contig_3933,contig_852,contig_8826,contig_356,contig_870,contig_1254,contig_182,contig_10582,contig_35,contig_4936,contig_2022,	-	6.74E-06	1.74E-05
ko03070	Bacterial secretion system	5	5	0	170	20	7695	contig_3139,contig_215,contig_482,contig_307,contig_213,	contig_3139,contig_215,contig_482,contig_307,contig_213,	-	1.58E-05	3.94E-05
ko04915	Estrogen signaling pathway	2	2	0	170	2	7695	contig_6628,contig_768,	contig_6628,contig_768,	-	2.88E-05	6.98E-05
ko01120	Microbial metabolism in diverse environments	15	15	0	170	204	7695	contig_2720,contig_6971,contig_22,contig_606,contig_1440,contig_97,contig_1073,contig_3933,contig_8826,contig_140,contig_870,contig_182,contig_11796,contig_2135,contig_2022,	contig_2720,contig_6971,contig_22,contig_606,contig_1440,contig_97,contig_1073,contig_3933,contig_8826,contig_140,contig_870,contig_182,contig_11796,contig_2135,contig_2022,	-	6.25E-05	0.000147118
ko03430	Mismatch repair	4	4	0	170	20	7695	contig_428,contig_6329,contig_110,contig_2899,	contig_428,contig_6329,contig_110,contig_2899,	-	0.000209733	0.000479389
ko04151	PI3K-Akt signaling pathway	2	2	0	170	4	7695	contig_6628,contig_768,	contig_6628,contig_768,	-	0.000222646	0.00049477
ko00983	Drug metabolism - other enzymes	3	3	0	170	12	7695	contig_57,contig_59,contig_145,	contig_57,contig_59,contig_145,	-	0.000351165	0.000759275
ko05204	Chemical carcinogenesis	2	2	0	170	5	7695	contig_6628,contig_768,	contig_6628,contig_768,	-	0.000427584	0.000900177
ko04141	Protein processing in endoplasmic reticulum	2	2	0	170	5	7695	contig_6628,contig_768,	contig_6628,contig_768,	-	0.000427584	0.000977335
ko03013	RNA transport	2	2	0	170	5	7695	contig_1427,contig_1434,	contig_1427,contig_1434,	-	0.000427584	0.000977335
ko04011	MAPK signaling pathway - yeast	1	1	0	170	1	7695	contig_39,	contig_39,	-	0.000489333	0.000954796
ko00500	Starch and sucrose metabolism	5	5	0	170	39	7695	contig_274,contig_8826,contig_1540,contig_528,contig_7427,	contig_274,contig_8826,contig_1540,contig_528,contig_7427,	-	0.000599912	0.001142689
ko00072	Synthesis and degradation of ketone bodies	2	2	0	170	6	7695	contig_3933,contig_35,	contig_3933,contig_35,	-	0.000726525	0.001351674
ko00620	Pyruvate metabolism	5	5	0	170	41	7695	contig_1073,contig_3933,contig_11796,contig_2135,contig_553,	contig_1073,contig_3933,contig_11796,contig_2135,contig_553,	-	0.00077921	0.001416746
ko00430	Taurine and hypotaurine metabolism	2	2	0	170	7	7695	contig_11796,contig_2135,	contig_11796,contig_2135,	-	0.00113445	0.0020168
ko03320	PPAR signaling pathway	2	2	0	170	7	7695	contig_503,contig_92,	contig_503,contig_92,	-	0.00113445	0.0022689
ko00640	Propanoate metabolism	4	4	0	170	29	7695	contig_1073,contig_3933,contig_11796,contig_2135,	contig_1073,contig_3933,contig_11796,contig_2135,	-	0.00113565	0.001933021
ko00480	Glutathione metabolism	3	3	0	170	17	7695	contig_2720,contig_606,contig_4841,	contig_2720,contig_606,contig_4841,	-	0.00129295	0.002154916
ko00051	Fructose and mannose metabolism	4	4	0	170	30	7695	contig_446,contig_1004,contig_182,contig_707,	contig_446,contig_1004,contig_182,contig_707,	-	0.001320534	0.002155974
ko04920	Adipocytokine signaling pathway	1	1	0	170	2	7695	contig_503,	contig_503,	-	0.0019283	0.003085279
ko00710	Carbon fixation in photosynthetic organisms	3	3	0	170	19	7695	contig_22,contig_1440,contig_182,	contig_22,contig_1440,contig_182,	-	0.001946483	0.003053306
ko00720	Carbon fixation pathways in prokaryotes	4	4	0	170	36	7695	contig_3933,contig_140,contig_11796,contig_2135,	contig_3933,contig_140,contig_11796,contig_2135,	-	0.002938417	0.004520642
ko00473	D-Alanine metabolism	1	1	0	170	3	7695	contig_588,	contig_588,	-	0.004274447	0.006451996
ko00253	Tetracycline biosynthesis	1	1	0	170	4	7695	contig_1732,	contig_1732,	-	0.007486749	0.01109148
ko04066	HIF-1 signaling pathway	1	1	0	170	4	7695	contig_2022,	contig_2022,	-	0.007486749	0.012477915
ko00471	D-Glutamine and D-glutamate metabolism	1	1	0	170	4	7695	contig_8050,	contig_8050,	-	0.007486749	0.012477915
ko00670	One carbon pool by folate	2	2	0	170	15	7695	contig_97,contig_140,	contig_97,contig_140,	-	0.009764656	0.01370478
ko00630	Glyoxylate and dicarboxylate metabolism	3	3	0	170	30	7695	contig_97,contig_3933,contig_1254,	contig_97,contig_3933,contig_1254,	-	0.009947598	0.013720824
ko03410	Base excision repair	2	2	0	170	16	7695	contig_204,contig_110,	contig_204,contig_110,	-	0.011655262	0.015803745
ko05132	Salmonella infection	1	1	0	170	6	7695	contig_17,	contig_17,	-	0.016352583	0.021803445
ko00460	Cyanoamino acid metabolism	1	1	0	170	6	7695	contig_97,	contig_97,	-	0.016352583	0.025157821
ko00071	Fatty acid metabolism	2	2	0	170	23	7695	contig_503,contig_3933,	contig_503,contig_3933,	-	0.03083658	0.039789136
ko00564	Glycerophospholipid metabolism	2	2	0	170	23	7695	contig_19055,contig_4583,	contig_19055,contig_4583,	-	0.03083658	0.046545781
ko01230	Biosynthesis of amino acids	6	6	0	170	116	7695	contig_22,contig_1440,contig_97,contig_870,contig_182,contig_2022,	contig_22,contig_1440,contig_97,contig_870,contig_182,contig_2022,	-	0.034544565	0.043180707
ko04122	Sulfur relay system	1	1	0	170	10	7695	contig_1273,	contig_1273,	-	0.04282145	0.052703324
ko00520	Amino sugar and nucleotide sugar metabolism	3	3	0	170	49	7695	contig_8826,contig_356,contig_6392,	contig_8826,contig_356,contig_6392,	-	0.05073815	0.061500788
ko04146	Peroxisome	1	1	0	170	11	7695	contig_503,	contig_503,	-	0.051059183	0.060966188
ko00270	Cysteine and methionine metabolism	2	2	0	170	29	7695	contig_800,contig_1073,	contig_800,contig_1073,	-	0.056021954	0.065908181
ko00450	Selenocompound metabolism	1	1	0	170	12	7695	contig_122,	contig_122,	-	0.059881304	0.069427599
ko00280	Valine, leucine and isoleucine degradation	2	2	0	170	30	7695	contig_3933,contig_35,	contig_3933,contig_35,	-	0.061015847	0.069732397
ko00650	Butanoate metabolism	2	2	0	170	31	7695	contig_3933,contig_35,	contig_3933,contig_35,	-	0.066235143	0.074631147
ko00362	Benzoate degradation	1	1	0	170	13	7695	contig_3933,	contig_3933,	-	0.069257835	0.07695315
ko00561	Glycerolipid metabolism	1	1	0	170	13	7695	contig_92,	contig_92,	-	0.069257835	0.089364949
ko00770	Pantothenate and CoA biosynthesis	1	1	0	170	13	7695	contig_8792,	contig_8792,	-	0.069257835	0.089364949
ko00310	Lysine degradation	1	1	0	170	15	7695	contig_3933,	contig_3933,	-	0.089559422	0.09553005
ko00190	Oxidative phosphorylation	3	3	0	170	59	7695	contig_589,contig_5295,contig_2227,	contig_589,contig_5295,contig_2227,	-	0.089730203	0.094452845
ko00300	Lysine biosynthesis	1	1	0	170	17	7695	contig_429,	contig_429,	-	0.111744514	0.116098196
ko00380	Tryptophan metabolism	1	1	0	170	23	7695	contig_3933,	contig_3933,	-	0.187630428	0.192441465
ko00260	Glycine, serine and threonine metabolism	1	1	0	170	37	7695	contig_97,	contig_97,	-	0.398740358	0.403787704
ko00330	Arginine and proline metabolism	1	1	0	170	44	7695	contig_296,	contig_296,	-	0.512177894	0.512177894
