# Supplementary material for: RNA-Seq-based analysis of changes in Borrelia burgdorferi gene expression linked to pathogenicity
Source: Parasit Vectors. 2015 Mar 13;8:155. doi: 10.1186/s13071-014-0623-2 (PMC4395869; doi:10.1186/s13071-014-0623-2)
Supplement: Additional file 1: — Tables S1. Using Fisher’s exact test (false discovery rate < 0.05) and fold-change ≥ 2, with 288 upregulated genes in B. garinii SZ. Tables S2: Using Fisher’s exact test (false discovery rate < 0.05) and fold-change ≥ 2, with 443 downregulated genes in B. garinii SZ (upregulated in B. burgdorferi B31). Tables S3. A total of 264 genes mapping to GO terms were identified among upregulated genes in B. garinii SZ. Tables S4. A total of 439 genes mapping to GO terms among downregulated genes in B. garinii SZ (upregulated in B. burgdorferi B31). Tables S5. The KEGG pathway analysis of the genes that were upregulated in B. garinii SZ. Tables S6. The KEGG pathway analysis of the genes that were downregulated in B. garinii SZ (upregulated in B. burgdorferi B31). Tables S7. The primer and the PCR efficiency for each selected genes. [file 13071_2014_623_MOESM1_ESM.zip › Table S1.xls]

## Sheet: Sheet1
gene_id	uniprot description	length	b+g+sz_FPKM	b+b+31_FPKM	Fold_change-b+g+sz/b+b+31	p-value	FDR
First_Contig904	tr|K4IZE6|K4IZE6_BORAF Spermidine/putrescine ABC transporter, ATP-binding protein OS=Borrelia afzelii HLJ01 GN=potA PE=3 SV=1	3539	8.42	1e-05	842000	4.66624e-07	2.13055e-05
contig_10002	tr|K0DGB8|K0DGB8_BORGR Basic membrane protein D OS=Borrelia garinii NMJW1 GN=BgCN_0391 PE=4 SV=1	1119	59.19	1e-05	5919000	1.88258e-47	5.36327e-45
contig_10342	tr|C0RPH1|C0RPH1_9SPIO Phage terminase, large subunit, pbsx family OS=Borrelia sp. SV1 GN=BSV1_X54 PE=4 SV=1	521	101.79	30.68	3.3178	4.68223e-55	1.53869e-52
contig_10888	tr|Q9RZW8|Q9RZW8_BORBU Adenine specific DNA methyltransferase OS=Borrelia burgdorferi (strain ATCC 35210 / B31 / CIP 102532 / DSM 4680) GN=BB_Q67 PE=4 SV=2	1190	17.69	4.26	4.15258	4.46187e-11	3.08404e-09
contig_1095	tr|K0DC35|K0DC35_BORGR Uncharacterized protein OS=Borrelia garinii NMJW1 GN=BgCN_0073 PE=4 SV=1	3219	88.2	23.77	3.71056	5.52526e-50	1.62987e-47
contig_11081	tr|K0DIT6|K0DIT6_BORGR Uncharacterized protein OS=Borrelia garinii NMJW1 GN=BgCN_0494 PE=4 SV=1	1517	44.9	11.7	3.83761	4.56887e-26	7.45811e-24
contig_11123	tr|B8F2K4|B8F2K4_BORGR Putative uncharacterized protein OS=Borrelia garinii Far04 GN=BGAFAR04_A0040 PE=4 SV=1	2380	73.37	4.12	17.8083	1.77439e-53	5.68155e-51
contig_1114	sp|Q6ASN4|GUAA_BORGA GMP synthase [glutamine-hydrolyzing] OS=Borrelia garinii (strain PBi) GN=guaA PE=3 SV=1	2914	370.97	147.08	2.52223	7.61998e-178	8.78361e-175
contig_1154	tr|K0DFR3|K0DFR3_BORGR UDP-N-acetylmuramyl-tripeptide synthetase OS=Borrelia garinii NMJW1 GN=murE PE=3 SV=1	2941	30.43	13.25	2.2966	1.59502e-15	1.53807e-13
contig_11696	tr|G8W6M3|G8W6M3_BORGR Uncharacterized protein OS=Borrelia garinii BgVir GN=KK9_2029 PE=4 SV=1	919	9.59	2.5	3.836	1.53085e-06	6.30221e-05
contig_1210	tr|G8QES6|G8QES6_BORGR Mcp-4 OS=Borrelia garinii BgVir GN=mcp-4 PE=4 SV=1	15622	101.77	31.65	3.21548	1.65833e-54	5.37887e-52
contig_1257	tr|K0DCT1|K0DCT1_BORGR Oligopeptide ABC transporter, permease protein OS=Borrelia garinii NMJW1 GN=BgCN_0335 PE=3 SV=1	4117	899.56	251.73	3.57351	0	0
contig_1261	tr|K0DGY3|K0DGY3_BORGR Lysine--tRNA ligase OS=Borrelia garinii NMJW1 GN=lysS PE=3 SV=1	6592	161.37	34.62	4.66118	3.49711e-95	2.0312e-92
contig_1274	tr|K0DCC6|K0DCC6_BORGR Flagellar hook-associated protein FlgK OS=Borrelia garinii NMJW1 GN=BgCN_0179 PE=4 SV=1	11680	269.98	37.39	7.22065	1.03307e-172	1.13829e-169
contig_12903	tr|G8W6V9|G8W6V9_BORGR Antigen, S1 OS=Borrelia garinii BgVir GN=KK9_1083 PE=4 SV=1	3261	87.62	0.83	105.566	6.79145e-70	2.99327e-67
contig_12923	tr|B8F0R7|B8F0R7_BORGR Putative uncharacterized protein OS=Borrelia garinii PBr GN=BGAPBR_K0034 PE=4 SV=1	1529	58.35	15.02	3.88482	1.39865e-33	2.84771e-31
contig_1312	tr|Q661J0|Q661J0_BORGA Uncharacterized protein OS=Borrelia garinii (strain PBi) GN=BG0438 PE=4 SV=1	1701	347.98	146.59	2.37383	3.71733e-163	3.6648e-160
contig_1324	tr|G0ISX1|G0ISX1_BORAP Putative uncharacterized protein OS=Borrelia afzelii (strain PKo) GN=BafPKo_S0015 PE=4 SV=1	5346	102.52	2.7	37.9704	8.15007e-79	4.07101e-76
contig_134	tr|K0DGN7|K0DGN7_BORGR Chaperone protein DnaK OS=Borrelia garinii NMJW1 GN=dnaK PE=3 SV=1	8598	185.56	70.46	2.63355	1.45421e-91	7.95317e-89
contig_1387	tr|Q45169|Q45169_BORGR P66 protein (Precursor) OS=Borrelia garinii PE=4 SV=1	438	135.71	59.19	2.29279	1.10766e-63	4.51046e-61
contig_14417	tr|K0DCB1|K0DCB1_BORGR Uncharacterized protein OS=Borrelia garinii NMJW1 GN=BgCN_0159 PE=4 SV=1	731	14.85	0.8	18.5625	1.06282e-11	7.9633e-10
contig_1448	tr|Q65ZX3|Q65ZX3_BORGA N-utilization substance protein A OS=Borrelia garinii (strain PBi) GN=nusA PE=4 SV=1	4225	173.86	63.62	2.73279	5.98214e-87	3.20156e-84
contig_14503	tr|E4S079|E4S079_BORBJ Putative uncharacterized protein OS=Borrelia burgdorferi (strain JD1) GN=BbuJD1_PV03 PE=4 SV=1	6275	114.94	6.04	19.0298	2.95777e-83	1.53898e-80
contig_1458	tr|K0DBY0|K0DBY0_BORGR Uncharacterized protein OS=Borrelia garinii NMJW1 GN=BgCN_0006 PE=4 SV=1	3967	67.31	10.16	6.625	1.83034e-43	4.7784e-41
contig_1503	tr|K0DDW8|K0DDW8_BORGR GTPase obg OS=Borrelia garinii NMJW1 GN=obg PE=3 SV=1	4217	82.12	17.79	4.61608	1.80886e-49	5.29416e-47
contig_15046	tr|O51504|O51504_BORBU Uncharacterized protein OS=Borrelia burgdorferi (strain ATCC 35210 / B31 / CIP 102532 / DSM 4680) GN=BB_0554 PE=4 SV=2	340	17.81	3.92	4.54337	1.13761e-11	7.97348e-10
contig_151	tr|K0DJE7|K0DJE7_BORGR tRNA-dihydrouridine synthase OS=Borrelia garinii NMJW1 GN=BgCN_0763 PE=3 SV=1	1871	100.89	13.8	7.31087	9.81039e-66	4.06107e-63
contig_15558	tr|K0DCJ6|K0DCJ6_BORGR Single-stranded-DNA-specific exonuclease OS=Borrelia garinii NMJW1 GN=BgCN_0258 PE=4 SV=1	2341	68.38	9.31	7.34479	5.36934e-45	1.43168e-42
contig_1569	tr|K0DJA4|K0DJA4_BORGR Ribonuclease 3 OS=Borrelia garinii NMJW1 GN=rnc PE=3 SV=1	2571	115.66	44.09	2.62327	2.19478e-57	7.57817e-55
contig_1586	tr|K0DFL1|K0DFL1_BORGR Uncharacterized protein OS=Borrelia garinii NMJW1 GN=BgCN_0231 PE=3 SV=1	2110	566.92	72.81	7.78629	0	0
contig_15872	tr|K0DJF8|K0DJF8_BORGR Oligopeptide ABC transporter, permease protein OS=Borrelia garinii NMJW1 GN=BgCN_0776 PE=3 SV=1	2890	125.78	31.51	3.99175	2.58665e-71	1.17459e-68
contig_16655	tr|K0DHP9|K0DHP9_BORGR Acriflavine resistance protein OS=Borrelia garinii NMJW1 GN=BgCN_0140 PE=4 SV=1	2826	58.35	2.3	25.3696	5.37103e-44	1.41203e-41
contig_1672	tr|K0DJ19|K0DJ19_BORGR Arginine--tRNA ligase OS=Borrelia garinii NMJW1 GN=argS PE=3 SV=1	2788	58.16	24.29	2.3944	5.6504e-29	1.00323e-26
contig_171	tr|E2L1D5|E2L1D5_BORBG Outer membrane protein OS=Borrelia burgdorferi CA-11.2A GN=BBUCA112A_0836 PE=4 SV=1	441	4527.2	910.05	4.97467	0	0
contig_17290	tr|B9X9B8|B9X9B8_9SPIO Putative uncharacterized protein (Fragment) OS=Borrelia spielmanii A14S GN=BSPA14S_PA0130 PE=4 SV=1	2036	151.88	1.08	140.63	1.59943e-119	1.18653e-116
contig_175	tr|K0DG54|K0DG54_BORGR Uncharacterized protein OS=Borrelia garinii NMJW1 GN=BgCN_0329 PE=4 SV=1	3872	146.04	20.13	7.25484	1.7381e-94	9.86581e-92
contig_17978	tr|Q0SLR9|Q0SLR9_BORAP Borrelia family protein PFam57/62 OS=Borrelia afzelii (strain PKo) GN=BafPKo_H0013 PE=4 SV=1	1196	15.22	3.29	4.62614	3.11643e-10	2.00775e-08
contig_18257	tr|G8W6K1|G8W6K1_BORGR Outer surface protein, putative OS=Borrelia garinii BgVir GN=KK9_2007 PE=4 SV=1	1364	325.19	9	36.1322	1.62558e-247	2.97068e-244
contig_1844	tr|K0DFT1|K0DFT1_BORGR DNA mismatch repair protein MutL OS=Borrelia garinii NMJW1 GN=mutL PE=3 SV=1	3189	319.77	82.44	3.87882	1.64648e-177	1.86915e-174
contig_18796	tr|K0DH91|K0DH91_BORGR Peptidyl-tRNA hydrolase OS=Borrelia garinii NMJW1 GN=pth PE=3 SV=1	1604	167.78	46.91	3.57664	5.97749e-92	3.31755e-89
contig_18978	tr|K0DG73|K0DG73_BORGR Fibronectin/fibrinogen-binding protein, putative OS=Borrelia garinii NMJW1 GN=BgCN_0349 PE=4 SV=1	1691	25.32	2.28	11.1053	2.29989e-18	2.65519e-16
contig_19068	tr|K0DDI0|K0DDI0_BORGR Methyl-accepting chemotaxis protein OS=Borrelia garinii NMJW1 GN=BgCN_0596 PE=4 SV=1	675	497.13	6.15	80.8341	0	0
contig_19090	tr|B8F0Q3|B8F0Q3_BORGR Immunogenic protein P37 OS=Borrelia garinii PBr GN=BGAPBR_K0020 PE=4 SV=1	2249	71.54	1e-05	7154000	4.61536e-57	1.57186e-54
contig_19181	tr|K0DGG3|K0DGG3_BORGR Uncharacterized protein OS=Borrelia garinii NMJW1 GN=BgCN_0466 PE=4 SV=1	1654	65.03	5.01	12.98	3.00015e-46	8.17415e-44
contig_19288	tr|G8QF52|G8QF52_BORGR MviN OS=Borrelia garinii BgVir GN=mviN PE=4 SV=1	5161	28.52	9.43	3.02439	4.82707e-16	4.85468e-14
contig_1966	tr|G8QF30|G8QF30_BORGR ATP-dependent zinc metalloprotease FtsH OS=Borrelia garinii BgVir GN=ftsH PE=3 SV=1	1335	1137.51	1.26	902.786	0	0
contig_20628	tr|G8QF47|G8QF47_BORGR Polyribonucleotide nucleotidyltransferase OS=Borrelia garinii BgVir GN=pnpA PE=3 SV=1	3895	91.42	3.86	23.6839	9.04171e-69	3.87119e-66
contig_2070	tr|K0DFI9|K0DFI9_BORGR Lambda CII stability-governing protein OS=Borrelia garinii NMJW1 GN=BgCN_0201 PE=4 SV=1	2026	108.24	1e-05	10824000	9.29336e-87	4.90362e-84
contig_20816	tr|Q662F5|Q662F5_BORGA Uncharacterized protein OS=Borrelia garinii (strain PBi) GN=BG0211 PE=4 SV=1	595	4985.82	4.05	1231.07	0	0
contig_21218	tr|K0DGG7|K0DGG7_BORGR DNA polymerase III subunits gamma and tau OS=Borrelia garinii NMJW1 GN=BgCN_0481 PE=4 SV=1	2794	57.55	12.41	4.63739	1.00494e-34	2.12102e-32
contig_21536	tr|K0DKR2|K0DKR2_BORGR tRNA pseudouridine synthase B OS=Borrelia garinii NMJW1 GN=truB PE=3 SV=1	1392	19.02	8.41	2.26159	1.69146e-10	1.09065e-08
contig_2217	tr|K0DGR5|K0DGR5_BORGR Chemotaxis histidine kinase OS=Borrelia garinii NMJW1 GN=BgCN_0584 PE=4 SV=1	4507	71.6	30.54	2.34447	8.35285e-35	1.77293e-32
contig_23048	tr|K0DJU9|K0DJU9_BORGR Uncharacterized protein OS=Borrelia garinii NMJW1 GN=BgCN_0530 PE=4 SV=1	3699	23.92	3.78	6.32804	4.52016e-16	4.55212e-14
contig_24798	tr|K0DFX1|K0DFX1_BORGR Probable inorganic polyphosphate/ATP-NAD kinase OS=Borrelia garinii NMJW1 GN=ppnK PE=3 SV=1	988	17.18	5.2	3.30385	1.52189e-10	9.8216e-09
contig_2546	tr|K0DGH3|K0DGH3_BORGR UDP-N-acetylglucosamine 1-carboxyvinyltransferase OS=Borrelia garinii NMJW1 GN=murA PE=3 SV=1	2418	199.11	37.35	5.33092	9.41805e-121	7.05657e-118
contig_26152	tr|B8DY84|B8DY84_BORAF RepU OS=Borrelia afzelii ACA-1 GN=BafACA1_V27 PE=4 SV=1	943	102.92	1e-05	10292000	6.1431e-82	3.17433e-79
contig_265	tr|K0DI96|K0DI96_BORGR Oligopeptide ABC transporter, periplasmic OS=Borrelia garinii NMJW1 GN=BgCN_0332 PE=4 SV=1	2666	210.89	1e-05	21089000	7.7131e-169	8.25588e-166
contig_26532	tr|K0DGT1|K0DGT1_BORGR Membrane-associated protein p66 OS=Borrelia garinii NMJW1 GN=BgCN_0623 PE=4 SV=1	1265	3985.75	3.99	998.935	0	0
contig_26675	tr|K0DIL8|K0DIL8_BORGR Hydrolase OS=Borrelia garinii NMJW1 GN=BgCN_0430 PE=4 SV=1	1020	20.36	2.79	7.29749	1.39206e-14	1.25513e-12
contig_270	tr|K0DIY5|K0DIY5_BORGR Surface-located membrane protein 1 OS=Borrelia garinii NMJW1 GN=BgCN_0211 PE=4 SV=1	1403	1690.25	262.5	6.43905	0	0
contig_27793	tr|C0RPM3|C0RPM3_9SPIO YqaJ viral recombinase family protein OS=Borrelia sp. SV1 GN=BSV1_S35 PE=4 SV=1	2228	910.33	2.45	371.563	0	0
contig_2861	tr|G8QDK9|G8QDK9_BORGR Cell division protein, putative OS=Borrelia garinii BgVir GN=KK9_0262 PE=4 SV=1	8048	60.83	12.27	4.95762	6.83549e-37	1.53801e-34
contig_28791	tr|C0R6G3|C0R6G3_BORBG ErpY protein OS=Borrelia burgdorferi 64b GN=erpY PE=4 SV=1	1247	12.71	1e-05	1271000	3.83474e-10	2.46206e-08
contig_28840	tr|B8F2H3|B8F2H3_BORGR Putative uncharacterized protein OS=Borrelia garinii Far04 GN=BGAFAR04_A0009 PE=4 SV=1	348	49.58	11.43	4.33771	1.27623e-29	2.32659e-27
contig_29159	tr|Q0SLF3|Q0SLF3_BORAP Borrelia family protein PFam57/62 OS=Borrelia afzelii (strain PKo) GN=BafPKo_Q0029 PE=4 SV=1	1144	48.86	2.96	16.5068	3.72346e-36	8.15743e-34
contig_29160	tr|G0ISU6|G0ISU6_BORAP PFam50 partition protein OS=Borrelia afzelii (strain PKo) GN=BafPKo_P0031 PE=4 SV=1	316	168.02	10.73	15.6589	6.59148e-121	4.98862e-118
contig_2944	tr|K0DFY4|K0DFY4_BORGR Uncharacterized protein OS=Borrelia garinii NMJW1 GN=BgCN_0325 PE=4 SV=1	870	781.99	116.77	6.69684	0	0
contig_2947	tr|Q662D4|Q662D4_BORGA Transcription termination factor Rho OS=Borrelia garinii (strain PBi) GN=rho PE=3 SV=1	3185	156.8	34.41	4.55681	1.41954e-91	7.82063e-89
contig_2962	tr|K0DHH1|K0DHH1_BORGR Putative lipoprotein OS=Borrelia garinii NMJW1 GN=BgCN_0873 PE=4 SV=1	3145	79.92	16.14	4.95167	5.73069e-48	1.64512e-45
contig_2995	tr|K0DH67|K0DH67_BORGR Response regulatory protein OS=Borrelia garinii NMJW1 GN=BgCN_0792 PE=4 SV=1	2391	39.81	10.92	3.6456	3.97053e-23	5.72107e-21
contig_30002	tr|B8F0R9|B8F0R9_BORGR CobQ/CobB/MinD/ParA nucleotide binding domain protein OS=Borrelia garinii PBr GN=BGAPBR_K0036 PE=4 SV=1	1325	18.21	1e-05	1821000	7.82056e-15	7.39853e-13
contig_3044	tr|K0DJ46|K0DJ46_BORGR Flagellar biosynthesis protein FlhB OS=Borrelia garinii NMJW1 GN=BgCN_0277 PE=4 SV=1	3465	120.08	43.86	2.7378	3.20192e-61	1.19953e-58
contig_31130	tr|K0DGF6|K0DGF6_BORGR DNA polymerase III, subunit beta OS=Borrelia garinii NMJW1 GN=BgCN_0451 PE=3 SV=1	470	61.82	18.62	3.32009	5.67746e-34	1.17187e-31
contig_3192	tr|G8QE46|G8QE46_BORGR NapA-1 OS=Borrelia garinii BgVir GN=napA-1 PE=4 SV=1	4510	212.13	58.6	3.61997	1.77394e-116	1.29043e-113
contig_32545	tr|K0DDM6|K0DDM6_BORGR PTS system, glucose-specific IIBC component OS=Borrelia garinii NMJW1 GN=BgCN_0672 PE=4 SV=1	1452	1011.31	9.57	105.675	0	0
contig_326	tr|K0DCQ2|K0DCQ2_BORGR UDP-N-acetylmuramoyl-tripeptide--D-alanyl-D-alanine ligase OS=Borrelia garinii NMJW1 GN=BgCN_0309 PE=3 SV=1	10535	58.15	27.46	2.11763	1.11081e-27	1.9002e-25
contig_32679	tr|G8QCV8|G8QCV8_BORGR FemD OS=Borrelia garinii BgVir GN=femD PE=4 SV=1	1151	22.45	4.92	4.56301	1.18597e-14	1.0706e-12
contig_32841	tr|G8W6M2|G8W6M2_BORGR Uncharacterized protein OS=Borrelia garinii BgVir GN=KK9_2028 PE=4 SV=1	452	148.84	15.33	9.70907	2.32325e-100	1.50062e-97
contig_336	tr|G8QCY0|G8QCY0_BORGR Bifunctional protein FolD OS=Borrelia garinii BgVir GN=folD PE=3 SV=1	2037	59.57	19.72	3.02079	4.63135e-32	9.15589e-30
contig_342	tr|O51110|O51110_BORBU Uncharacterized protein OS=Borrelia burgdorferi (strain ATCC 35210 / B31 / CIP 102532 / DSM 4680) GN=BB_0083 PE=4 SV=2	652	137.92	68.52	2.01284	3.47698e-61	1.2961e-58
contig_3482	tr|B9X9G4|B9X9G4_9SPIO Putative uncharacterized protein OS=Borrelia spielmanii A14S GN=BSPA14S_PA0091 PE=4 SV=1	1054	458.71	1e-05	45871000	0	0
contig_349	tr|K0DG96|K0DG96_BORGR 50S ribosomal protein L1 OS=Borrelia garinii NMJW1 GN=rplA PE=3 SV=1	2913	311.04	141.17	2.2033	5.87464e-142	4.83696e-139
contig_36973	tr|G8W6T9|G8W6T9_BORGR Uncharacterized protein OS=Borrelia garinii BgVir GN=KK9_1063 PE=4 SV=1	2077	163.89	2.9	56.5138	1.78562e-127	1.40831e-124
contig_37232	tr|Q9RZW8|Q9RZW8_BORBU Adenine specific DNA methyltransferase OS=Borrelia burgdorferi (strain ATCC 35210 / B31 / CIP 102532 / DSM 4680) GN=BB_Q67 PE=4 SV=2	573	19.35	6.35	3.04724	2.06598e-11	1.43462e-09
contig_3730	tr|K0DHF4|K0DHF4_BORGR Uncharacterized protein OS=Borrelia garinii NMJW1 GN=BgCN_0003 PE=4 SV=1	1949	28.89	6.75	4.28	1.03355e-17	1.14725e-15
contig_37954	tr|G8W6N8|G8W6N8_BORGR Antigen, P35, putative OS=Borrelia garinii BgVir GN=KK9_1012 PE=4 SV=1	2476	505.55	0.22	2297.95	0	0
contig_38996	tr|Q9RZW8|Q9RZW8_BORBU Adenine specific DNA methyltransferase OS=Borrelia burgdorferi (strain ATCC 35210 / B31 / CIP 102532 / DSM 4680) GN=BB_Q67 PE=4 SV=2	503	25.06	7.37	3.40027	5.0739e-15	4.83059e-13
contig_39356	tr|B9X970|B9X970_9SPIO Putative uncharacterized protein OS=Borrelia spielmanii A14S GN=BSPA14S_PA0056 PE=4 SV=1	690	30.63	1e-05	3063000	2.56034e-24	3.93914e-22
contig_4003	tr|K0DIL4|K0DIL4_BORGR Uncharacterized protein OS=Borrelia garinii NMJW1 GN=BgCN_0086 PE=4 SV=1	796	23.08	0.73	31.6164	8.97208e-19	1.06875e-16
contig_40369	tr|G8W6P3|G8W6P3_BORGR Uncharacterized protein OS=Borrelia garinii BgVir GN=KK9_1017 PE=4 SV=1	734	311.65	21.61	14.4216	4.10688e-220	6.54706e-217
contig_4043	tr|K0DDK0|K0DDK0_BORGR Rep helicase, single-stranded DNA-dependent OS=Borrelia garinii NMJW1 GN=BgCN_0627 PE=4 SV=1	5537	70.27	28.83	2.43739	4.72604e-35	1.00597e-32
contig_40684	tr|C0RPL8|C0RPL8_9SPIO Putative uncharacterized protein OS=Borrelia sp. SV1 GN=BSV1_S30 PE=4 SV=1	1001	40.01	2.28	17.5482	6.42856e-30	1.1952e-27
contig_4092	tr|K0DFJ9|K0DFJ9_BORGR PTS system, maltose and glucose-specific IIABC OS=Borrelia garinii NMJW1 GN=BgCN_0117 PE=4 SV=1	5728	113.55	17.81	6.37563	3.07562e-72	1.40515e-69
contig_40935	tr|K0DGS3|K0DGS3_BORGR Long-chain-fatty-acid CoA ligase OS=Borrelia garinii NMJW1 GN=BgCN_0612 PE=4 SV=1	1937	39.44	13.84	2.84971	1.65085e-21	2.19311e-19
contig_41039	tr|K0DJA9|K0DJA9_BORGR DNA primase OS=Borrelia garinii NMJW1 GN=BgCN_0738 PE=3 SV=1	384	8.72	1e-05	872000	4.66624e-07	2.13055e-05
contig_4112	tr|K0DHQ4|K0DHQ4_BORGR Glycine betaine, L-proline ABC transporter OS=Borrelia garinii NMJW1 GN=BgCN_0146 PE=3 SV=1	3619	1113.26	32.28	34.4876	0	0
contig_43154	tr|G8W6M8|G8W6M8_BORGR Outer membrane porin OS=Borrelia garinii BgVir GN=KK9_1002 PE=4 SV=1	742	225.75	18.19	12.4107	1.34257e-156	1.24189e-153
contig_4348	tr|G8W6M4|G8W6M4_BORGR Uncharacterized protein OS=Borrelia garinii BgVir GN=KK9_2030 PE=4 SV=1	1503	29.13	12.19	2.38966	2.6479e-15	2.54355e-13
contig_43589	tr|C0AI51|C0AI51_BORBG UDP-glucose pyrophosphorylase OS=Borrelia burgdorferi 118a GN=galU PE=4 SV=1	1265	37.77	8.42	4.48575	6.51684e-23	9.33615e-21
contig_44190	tr|K0DGW2|K0DGW2_BORGR Exodeoxyribonuclease V, gamma chain OS=Borrelia garinii NMJW1 GN=BgCN_0660 PE=4 SV=1	420	11.15	1e-05	1115000	2.28699e-09	1.37304e-07
contig_44764	tr|K0DJU9|K0DJU9_BORGR Uncharacterized protein OS=Borrelia garinii NMJW1 GN=BgCN_0530 PE=4 SV=1	763	12.65	4.6	2.75	1.25767e-07	5.78465e-06
contig_4584	tr|K0DJ15|K0DJ15_BORGR Glycerol kinase OS=Borrelia garinii NMJW1 GN=glpK PE=3 SV=1	3582	85.31	6.92	12.328	1.09165e-60	4.00947e-58
contig_45857	tr|K0DFZ1|K0DFZ1_BORGR Oligopeptide ABC transporter, periplasmic OS=Borrelia garinii NMJW1 GN=BgCN_0331 PE=4 SV=1	682	3681.21	13.9	264.835	0	0
contig_46272	tr|Q6ASJ7|Q6ASJ7_BORGA Oligopeptide ABC transporter, periplasmic OS=Borrelia garinii (strain PBi) GN=BGA28 PE=4 SV=1	2342	36.34	0.93	39.0753	4.35182e-29	7.85697e-27
contig_4655	tr|K0DDJ4|K0DDJ4_BORGR Methyl-accepting chemotaxis protein OS=Borrelia garinii NMJW1 GN=BgCN_0617 PE=4 SV=1	2950	98.19	14.3	6.86643	2.00228e-63	7.89593e-61
contig_472	tr|Q6ASM5|Q6ASM5_BORGA PTS system, maltose and glucose-specific IIABC component OS=Borrelia garinii (strain PBi) GN=malX PE=4 SV=1	2575	453.55	2.74	165.529	0	0
contig_47254	tr|K0DC19|K0DC19_BORGR Uracil-DNA glycosylase OS=Borrelia garinii NMJW1 GN=ung PE=3 SV=1	505	27.39	1e-05	2739000	6.13361e-22	8.43242e-20
contig_473	tr|Q6ASG6|Q6ASG6_BORGA Lipoprotein OS=Borrelia garinii (strain PBi) GN=BGA59 PE=4 SV=1	1406	33.52	0.4	83.8	1.05944e-26	1.77981e-24
contig_474	tr|K0DGR3|K0DGR3_BORGR DNA polymerase III subunit alpha OS=Borrelia garinii NMJW1 GN=BgCN_0597 PE=4 SV=1	15000	60.43	16.85	3.58635	2.10644e-34	4.3841e-32
contig_48036	tr|B8F1F8|B8F1F8_BORGR Type I restriction enzyme r protein (Hsdr_n) OS=Borrelia garinii PBr GN=BGAPBR_H0006 PE=4 SV=1	2194	32.28	0.5	64.56	6.60486e-26	1.07582e-23
contig_481	tr|K0DKG5|K0DKG5_BORGR Valine--tRNA ligase OS=Borrelia garinii NMJW1 GN=valS PE=3 SV=1	8330	58.17	18.74	3.10406	6.67016e-32	1.31173e-29
contig_49154	tr|K4IUP8|K4IUP8_BORAF Protein-glutamate methylesterase OS=Borrelia afzelii HLJ01 GN=cheB-1 PE=3 SV=1	519	17.48	1.19	14.6891	4.06549e-13	3.26136e-11
contig_5008	tr|K0DHR8|K0DHR8_BORGR Uncharacterized protein OS=Borrelia garinii NMJW1 GN=BgCN_0161 PE=4 SV=1	4444	62.27	11.95	5.21088	4.88736e-39	1.15154e-36
contig_5034	tr|K0DIK8|K0DIK8_BORGR Pheromone shutdown protein OS=Borrelia garinii NMJW1 GN=BgCN_0421 PE=4 SV=1	719	38.3	4.09	9.3643	1.5623e-26	2.56142e-24
contig_52407	tr|K0DF80|K0DF80_BORGR NifS protein OS=Borrelia garinii NMJW1 GN=BgCN_0084 PE=3 SV=1	635	9.9	1e-05	990000	7.98674e-08	4.03244e-06
contig_52536	tr|G8W6P1|G8W6P1_BORGR Antigen, P35 OS=Borrelia garinii BgVir GN=KK9_1015 PE=4 SV=1	807	172.17	1e-05	17217000	3.08034e-138	2.48169e-135
contig_52878	tr|Q9L9N2|Q9L9N2_BORBG ORF18/36 kDa OS=Borrelia burgdorferi GN=orf18 PE=4 SV=1	1526	95.9	2.91	32.9553	2.97381e-73	1.38395e-70
contig_540	tr|K0DKP8|K0DKP8_BORGR Uncharacterized protein OS=Borrelia garinii NMJW1 GN=BgCN_0825 PE=4 SV=1	3307	102.05	23.98	4.25563	6.13896e-60	2.2008e-57
contig_54055	tr|K0DCA6|K0DCA6_BORGR Uncharacterized protein OS=Borrelia garinii NMJW1 GN=BgCN_0154 PE=4 SV=1	735	11.58	4.79	2.41754	5.85844e-07	2.43455e-05
contig_5449	tr|G8QDG6|G8QDG6_BORGR PstS OS=Borrelia garinii BgVir GN=pstS PE=4 SV=1	3053	356.63	49.87	7.15119	4.79029e-228	8.15721e-225
contig_54990	tr|K0DJB1|K0DJB1_BORGR Oligopeptide ABC transporter, periplasmic OS=Borrelia garinii NMJW1 GN=BgCN_0333 PE=4 SV=1	1717	255.71	8.03	31.8443	6.64038e-192	8.57822e-189
contig_55753	tr|B8F0R2|B8F0R2_BORGR Type I restriction enzyme r protein (Hsdr_n) OS=Borrelia garinii PBr GN=BGAPBR_K0029 PE=4 SV=1	808	66.2	1.44	45.9722	1.36689e-51	4.18022e-49
contig_5600	tr|G0AKH2|G0AKH2_BORBD Uncharacterized protein OS=Borrelia bissettii (strain DN127) GN=BbiDN127_0008 PE=4 SV=1	359	171.78	38.53	4.45834	9.75088e-100	6.24439e-97
contig_564	tr|K0DHA7|K0DHA7_BORGR Translation initiation factor IF-2 OS=Borrelia garinii NMJW1 GN=infB PE=3 SV=1	2015	1025.02	118.51	8.64923	0	0
contig_58172	tr|K0DGD7|K0DGD7_BORGR Uncharacterized protein OS=Borrelia garinii NMJW1 GN=BgCN_0446 PE=4 SV=1	479	4.79	1.3	3.68462	0.00146331	0.0299891
contig_58185	tr|B8F1L8|B8F1L8_BORGR Putative uncharacterized protein OS=Borrelia garinii PBr GN=BGAPBR_A0045 PE=4 SV=1	3709	24.86	3.77	6.59416	8.16239e-17	8.61373e-15
contig_58308	tr|Q661T2|Q661T2_BORGA Oligopeptide ABC transporter, ATP-binding protein OS=Borrelia garinii (strain PBi) GN=oppF PE=3 SV=1	242	31.51	1e-05	3151000	4.11414e-25	6.54471e-23
contig_59228	tr|G8QDS1|G8QDS1_BORGR Uncharacterized protein OS=Borrelia garinii BgVir GN=KK9_0326 PE=4 SV=1	779	46.01	1e-05	4601000	4.63933e-37	1.05017e-34
contig_59843	tr|K0DKP8|K0DKP8_BORGR Uncharacterized protein OS=Borrelia garinii NMJW1 GN=BgCN_0825 PE=4 SV=1	916	11.86	5.02	2.36255	1.506e-06	6.20673e-05
contig_60252	tr|O34556|O34556_BORGR Outer surface protein B (Fragment) OS=Borrelia garinii GN=ospB PE=4 SV=1	950	1372.4	1.21	1134.21	0	0
contig_60392	tr|Q0SLS3|Q0SLS3_BORAP Type I restriction enzyme R N terminus family protein OS=Borrelia afzelii (strain PKo) GN=BafPKo_H0010 PE=4 SV=1	1006	28.53	1.7	16.7824	1.3016e-21	1.73222e-19
contig_60512	tr|Q9RZW8|Q9RZW8_BORBU Adenine specific DNA methyltransferase OS=Borrelia burgdorferi (strain ATCC 35210 / B31 / CIP 102532 / DSM 4680) GN=BB_Q67 PE=4 SV=2	1119	7.45	1.01	7.37624	1.16332e-05	0.00042374
contig_61029	tr|K0DJK2|K0DJK2_BORGR Thymidylate kinase OS=Borrelia garinii NMJW1 GN=tmk PE=3 SV=1	616	42.33	1.95	21.7077	1.37583e-32	2.75629e-30
contig_61302	tr|C0RCF1|C0RCF1_9SPIO Type I restriction enzyme r protein OS=Borrelia spielmanii A14S GN=BSPA14S_H0025 PE=4 SV=1	1623	7.64	1e-05	764000	2.69995e-06	0.000110908
contig_6148	tr|E4S079|E4S079_BORBJ Putative uncharacterized protein OS=Borrelia burgdorferi (strain JD1) GN=BbuJD1_PV03 PE=4 SV=1	3956	54.68	4.46	12.2601	9.4421e-39	2.21081e-36
contig_61672	tr|G8QE55|G8QE55_BORGR Uncharacterized protein OS=Borrelia garinii BgVir GN=KK9_0472 PE=4 SV=1	642	11.38	0.93	12.2366	2.28699e-09	1.37304e-07
contig_62008	tr|Q6ASF7|Q6ASF7_BORGA Uncharacterized protein OS=Borrelia garinii (strain PBi) GN=BGA68 PE=4 SV=1	873	288.51	1e-05	28851000	1.06405e-231	1.89821e-228
contig_62241	tr|Q5XZ44|Q5XZ44_BORGA Uncharacterized protein OS=Borrelia garinii (strain PBi) GN=BGP088 PE=4 SV=1	962	272.12	0.59	461.22	8.42167e-219	1.31459e-215
contig_62345	tr|K0DDD3|K0DDD3_BORGR GTPase Der OS=Borrelia garinii NMJW1 GN=BgCN_0527 PE=3 SV=1	1116	33.12	1e-05	3312000	1.05944e-26	1.77981e-24
contig_62363	tr|Q0SLT0|Q0SLT0_BORAP Borrelia membrane P13 family protein OS=Borrelia afzelii (strain PKo) GN=BafPKo_H0002 PE=4 SV=1	1386	32.19	1e-05	3219000	6.60486e-26	1.07582e-23
contig_62448	tr|B7XUP0|B7XUP0_BORGR Putative uncharacterized protein OS=Borrelia garinii Far04 GN=BGAFAR04_0036 PE=4 SV=1	379	4.53	1e-05	453000	0.000480191	0.0124279
contig_62609	tr|Q0SL58|Q0SL58_BORAP Uncharacterized protein OS=Borrelia afzelii (strain PKo) GN=BAPKO_4530 PE=4 SV=1	3622	127.11	1e-05	12711000	4.96452e-102	3.38156e-99
contig_6267	tr|K0DFM4|K0DFM4_BORGR Flagellar hook-associated protein FliD OS=Borrelia garinii NMJW1 GN=BgCN_0148 PE=4 SV=1	2309	47.05	0.24	196.042	7.37979e-38	1.7066e-35
contig_627	tr|K0DKN8|K0DKN8_BORGR ATP-dependent zinc metalloprotease FtsH OS=Borrelia garinii NMJW1 GN=ftsH PE=3 SV=1	1692	138.45	43.44	3.18715	1.74372e-73	8.16564e-71
contig_62705	tr|B8F0Q4|B8F0Q4_BORGR Transposase, IS605 family OS=Borrelia garinii PBr GN=BGAPBR_K0021 PE=4 SV=1	424	5.35	1e-05	535000	8.69436e-05	0.00270866
contig_62710	tr|C0RCA9|C0RCA9_9SPIO Virulent strain associated lipoprotein OS=Borrelia spielmanii A14S GN=BSPA14S_I0030 PE=4 SV=1	1076	258.7	1e-05	25870000	1.6218e-207	2.29273e-204
contig_62761	tr|G8W6T2|G8W6T2_BORGR Uncharacterized protein OS=Borrelia garinii BgVir GN=KK9_1056 PE=4 SV=1	740	313.95	0.79	397.405	7.40916e-252	1.42343e-248
contig_62933	tr|B8F1K2|B8F1K2_BORGR Phage terminase, large subunit, pbsx family OS=Borrelia garinii PBr GN=BGAPBR_A0029 PE=4 SV=1	2123	13.6	1.54	8.83117	4.37441e-10	2.65605e-08
contig_6299	tr|K0DCW3|K0DCW3_BORGR Carboxyl-terminal protease OS=Borrelia garinii NMJW1 GN=BgCN_0360 PE=3 SV=1	2104	35.03	3.12	11.2276	4.1018e-25	6.53896e-23
contig_62995	tr|C0R9F2|C0R9F2_BORVA Putative uncharacterized protein OS=Borrelia valaisiana VS116 GN=BVAVS116_V0029 PE=4 SV=1	1011	87.14	1e-05	8714000	6.79145e-70	2.99327e-67
contig_63003	tr|G0ISI4|G0ISI4_BORAP Erf superfamily protein OS=Borrelia afzelii (strain PKo) GN=BafPKo_W0029 PE=4 SV=1	717	813.26	1e-05	81326000	0	0
contig_63032	tr|C0RBR5|C0RBR5_9SPIO Putative uncharacterized protein OS=Borrelia spielmanii A14S GN=BSPA14S_K0005 PE=4 SV=1	1972	27.67	1e-05	2767000	6.13361e-22	8.43242e-20
contig_63154	tr|K0DIP2|K0DIP2_BORGR Uncharacterized protein OS=Borrelia garinii NMJW1 GN=BgCN_0111 PE=4 SV=1	695	143.32	0.85	168.612	6.71575e-115	4.83831e-112
contig_63230	tr|Q661H0|Q661H0_BORGA RNA polymerase sigma-54 factor OS=Borrelia garinii (strain PBi) GN=ntrA PE=4 SV=1	307	352.53	1e-05	35253000	2.61396e-283	5.59582e-280
contig_63271	tr|B8DXK7|B8DXK7_BORAF Outer surface protein E OS=Borrelia afzelii ACA-1 GN=BafACA1_P41 PE=4 SV=1	1589	66.42	1e-05	6642000	4.68059e-53	1.48601e-50
contig_63301	tr|G0IT27|G0IT27_BORAP Erf superfamily protein OS=Borrelia afzelii (strain PKo) GN=BafPKo_V0029 PE=4 SV=1	863	822.86	0.67	1228.15	0	0
contig_63433	tr|B8F1S3|B8F1S3_BORGR Putative uncharacterized protein OS=Borrelia garinii PBr GN=BGAPBR_D0025 PE=4 SV=1	4960	53.17	1e-05	5317000	1.18579e-42	3.01175e-40
contig_63539	tr|K0DJL9|K0DJL9_BORGR Uncharacterized protein OS=Borrelia garinii NMJW1 GN=BgCN_0839 PE=4 SV=1	1069	5.31	2.12	2.50472	0.000784356	0.0161897
contig_63546	tr|G8W6N3|G8W6N3_BORGR Uncharacterized protein OS=Borrelia garinii BgVir GN=KK9_1007 PE=4 SV=1	999	53.79	0.57	94.3684	1.18579e-42	3.01175e-40
contig_63610	tr|G8QEJ3|G8QEJ3_BORGR Mcp-2 OS=Borrelia garinii BgVir GN=mcp-2 PE=4 SV=1	345	9.21	1e-05	921000	7.98674e-08	4.03244e-06
contig_63738	tr|G8W6L9|G8W6L9_BORGR Uncharacterized protein OS=Borrelia garinii BgVir GN=KK9_2025 PE=4 SV=1	880	18.86	1.97	9.5736	6.99632e-14	5.90323e-12
contig_63795	tr|B8F1R9|B8F1R9_BORGR Putative uncharacterized protein OS=Borrelia garinii PBr GN=BGAPBR_D0021 PE=4 SV=1	1361	10.93	1e-05	1093000	1.35608e-08	7.43819e-07
contig_63888	tr|G8QEQ2|G8QEQ2_BORGR HemN-related protein OS=Borrelia garinii BgVir GN=KK9_0689 PE=4 SV=1	616	92.32	1e-05	9232000	6.58661e-74	3.12347e-71
contig_64024	tr|B8F190|B8F190_BORGR Putative uncharacterized protein OS=Borrelia garinii PBr GN=BGAPBR_Q0012 PE=4 SV=1	2385	82.37	1e-05	8237000	6.98004e-66	2.92171e-63
contig_64054	tr|C0RC99|C0RC99_9SPIO Virulent strain associated lipoprotein OS=Borrelia spielmanii A14S GN=BSPA14S_I0020 PE=4 SV=1	1185	90.12	1e-05	9012000	2.65547e-72	1.22064e-69
contig_64159	tr|G8QF56|G8QF56_BORGR PanF OS=Borrelia garinii BgVir GN=panF PE=3 SV=1	1142	162.03	6.43	25.1991	5.51212e-121	4.2143e-118
contig_64164	tr|Q5XZ36|Q5XZ36_BORGA Uncharacterized protein OS=Borrelia garinii (strain PBi) GN=BGP096 PE=4 SV=1	1467	14.93	1e-05	1493000	1.06282e-11	7.9633e-10
contig_64186	tr|B8F273|B8F273_BORGR Putative uncharacterized protein OS=Borrelia garinii Far04 GN=BGAFAR04_C0015 PE=4 SV=1	1108	60	1e-05	6000000	1.88258e-47	5.36327e-45
contig_64213	tr|Q5XYT9|Q5XYT9_BORGA Uncharacterized protein OS=Borrelia garinii (strain PBi) GN=BGP192 PE=4 SV=1	1051	30.07	1e-05	3007000	2.56034e-24	3.93914e-22
contig_64249	tr|G8W6N4|G8W6N4_BORGR Uncharacterized protein OS=Borrelia garinii BgVir GN=KK9_1008 PE=4 SV=1	1067	93.48	1e-05	9348000	1.03716e-74	4.9497e-72
contig_6427	tr|G8QDY1|G8QDY1_BORGR BmpA-1 OS=Borrelia garinii BgVir GN=bmpA-1 PE=4 SV=1	1719	78.52	4.57	17.1816	2.23098e-57	7.6678e-55
contig_6428	tr|G8QDY1|G8QDY1_BORGR BmpA-1 OS=Borrelia garinii BgVir GN=bmpA-1 PE=4 SV=1	3145	68.06	10.83	6.2844	3.3054e-44	8.72045e-42
contig_64855	tr|C0R8U4|C0R8U4_BORVA Putative uncharacterized protein OS=Borrelia valaisiana VS116 GN=BVAVS116_C0001 PE=4 SV=1	1509	21.27	1e-05	2127000	3.40053e-17	3.7524e-15
contig_64891	tr|B8DY87|B8DY87_BORAF Erf family protein OS=Borrelia afzelii ACA-1 GN=BafACA1_V30 PE=4 SV=1	624	18.71	1e-05	1871000	7.82056e-15	7.39853e-13
contig_65177	tr|Q0SLS7|Q0SLS7_BORAP Putative lipoprotein, Borrelia protein family PFam60 OS=Borrelia afzelii (strain PKo) GN=BafPKo_H0005 PE=4 SV=1	530	4.09	1e-05	409000	0.000480191	0.0124279
contig_654	tr|K0DCB4|K0DCB4_BORGR 4-alpha-glucanotransferase OS=Borrelia garinii NMJW1 GN=BgCN_0164 PE=4 SV=1	1582	39.28	14.7	2.67211	5.13425e-21	6.63257e-19
contig_65657	tr|B8DWZ7|B8DWZ7_BORAF Outer surface protein E OS=Borrelia afzelii ACA-1 GN=BafACA1_S38 PE=4 SV=1	638	25.74	1e-05	2574000	2.35227e-20	3.01275e-18
contig_65665	tr|B8DX91|B8DX91_BORAF Borrelia orf-D family protein OS=Borrelia afzelii ACA-1 GN=BafACA1_R26 PE=4 SV=1	393	150.14	16.45	9.12705	5.76261e-101	3.75452e-98
contig_65666	tr|Q5XYU0|Q5XYU0_BORGA Uncharacterized protein OS=Borrelia garinii (strain PBi) GN=BGP191 PE=4 SV=1	332	222.53	14.13	15.7488	1.52056e-158	1.46063e-155
contig_65679	tr|B8F124|B8F124_BORGR Putative uncharacterized protein OS=Borrelia garinii PBr GN=BGAPBR_I0045 PE=4 SV=1	555	7.93	1e-05	793000	2.69995e-06	0.000110908
contig_65692	tr|C0SYN9|C0SYN9_BORBG Hemolysin accessory protein OS=Borrelia burgdorferi Bol26 GN=BBUBOL26_NA26 PE=4 SV=1	570	413.45	74.49	5.55041	7.42053e-251	1.38998e-247
contig_65848	tr|K0DFD8|K0DFD8_BORGR SpoU protein OS=Borrelia garinii NMJW1 GN=BgCN_0052 PE=4 SV=1	1382	16.11	6.46	2.49381	2.14978e-09	1.29169e-07
contig_65939	tr|K0DFJ2|K0DFJ2_BORGR Uncharacterized protein OS=Borrelia garinii NMJW1 GN=BgCN_0209 PE=4 SV=1	653	4.68	1e-05	468000	0.000480191	0.0124279
contig_66001	tr|G0ANB6|G0ANB6_BORBD Mlp lipofamily protein OS=Borrelia bissettii (strain DN127) GN=BbiDN127_V0029 PE=4 SV=1	398	268.01	1e-05	26801000	1.41163e-215	2.07388e-212
contig_66088	tr|Q5XYH1|Q5XYH1_BORGA Uncharacterized protein OS=Borrelia garinii (strain PBi) GN=BGP310 PE=4 SV=1	1519	30.27	1e-05	3027000	2.56034e-24	3.93914e-22
contig_66089	tr|Q5XYH1|Q5XYH1_BORGA Uncharacterized protein OS=Borrelia garinii (strain PBi) GN=BGP310 PE=4 SV=1	656	13.2	1e-05	1320000	6.39798e-11	4.41007e-09
contig_66259	tr|Q5XZ83|Q5XZ83_BORGA Uncharacterized protein OS=Borrelia garinii (strain PBi) GN=BGP049 PE=4 SV=1	1282	127.72	1e-05	12772000	4.96452e-102	3.38156e-99
contig_6629	tr|O51223|O51223_BORBU Uncharacterized protein OS=Borrelia burgdorferi (strain ATCC 35210 / B31 / CIP 102532 / DSM 4680) GN=BB_0205 PE=4 SV=1	355	16.3	1.86	8.76344	2.35022e-12	1.77334e-10
contig_66305	tr|G8W6P0|G8W6P0_BORGR Uncharacterized protein OS=Borrelia garinii BgVir GN=KK9_1014 PE=4 SV=1	1006	54.64	1e-05	5464000	1.88133e-43	4.89447e-41
contig_66363	tr|B9LYC2|B9LYC2_BORBG Efflux ABC transporter, permease protein OS=Borrelia burgdorferi 72a GN=BBU72A_J0019 PE=4 SV=1	1008	28.41	1e-05	2841000	9.88656e-23	1.40829e-20
contig_66391	tr|K0DH15|K0DH15_BORGR Uncharacterized protein OS=Borrelia garinii NMJW1 GN=BgCN_0737 PE=4 SV=1	486	27.22	1e-05	2722000	6.13361e-22	8.43242e-20
contig_66475	tr|C1FAL4|C1FAL4_BORBG Uncharacterized protein OS=Borrelia burgdorferi 29805 GN=BBU29805_V11 PE=4 SV=1	1150	20	1e-05	2000000	1.27923e-15	1.2831e-13
contig_66566	tr|C0R8S7|C0R8S7_BORVA Putative lipoprotein OS=Borrelia valaisiana VS116 GN=BVAVS116_E0046 PE=4 SV=1	1526	45.61	1e-05	4561000	2.91526e-36	6.50086e-34
contig_66675	tr|Q0SLS2|Q0SLS2_BORAP EppA/BapA family protein OS=Borrelia afzelii (strain PKo) GN=BafPKo_H0011 PE=4 SV=1	1524	6.82	1e-05	682000	1.5437e-05	0.000560928
contig_66757	tr|G8W6S4|G8W6S4_BORGR Lipoprotein OS=Borrelia garinii BgVir GN=KK9_1048 PE=4 SV=1	1297	69.46	1e-05	6946000	1.84888e-55	6.15684e-53
contig_66798	tr|G8W6T3|G8W6T3_BORGR Decorin binding protein B OS=Borrelia garinii BgVir GN=KK9_1057 PE=4 SV=1	337	121.34	1e-05	12134000	3.31079e-97	1.98451e-94
contig_66865	tr|B8F144|B8F144_BORGR Outer membrane protein OS=Borrelia garinii PBr GN=BGAPBR_I0065 PE=4 SV=1	1127	118.86	1e-05	11886000	8.54194e-95	4.8856e-92
contig_66927	tr|G0IT38|G0IT38_BORAP Putative uncharacterized protein OS=Borrelia afzelii (strain PKo) GN=BafPKo_V0040 PE=4 SV=1	1853	24.31	1e-05	2431000	1.45381e-19	1.79749e-17
contig_66929	tr|B8F115|B8F115_BORGR Borrelia burgdorferi virulent strain associated lipoprotein OS=Borrelia garinii PBr GN=BGAPBR_I0036 PE=4 SV=1	2727	19.52	1e-05	1952000	1.27923e-15	1.2831e-13
contig_67199	tr|K0DI73|K0DI73_BORGR Purine-binding chemotaxis protein OS=Borrelia garinii NMJW1 GN=BgCN_0316 PE=4 SV=1	774	11.29	5.28	2.13826	1.506e-06	6.20673e-05
contig_67668	tr|K0DJ99|K0DJ99_BORGR Methylgalactoside ABC transporter, ATP-binding protein OS=Borrelia garinii NMJW1 GN=BgCN_0322 PE=4 SV=1	459	18.28	1e-05	1828000	7.82056e-15	7.39853e-13
contig_68082	tr|G0IT60|G0IT60_BORAP Borrelia Bdr family protein OS=Borrelia afzelii (strain PKo) GN=BafPKo_O0019 PE=4 SV=1	702	5.61	1e-05	561000	8.69436e-05	0.00270866
contig_68121	tr|B8F0Q4|B8F0Q4_BORGR Transposase, IS605 family OS=Borrelia garinii PBr GN=BGAPBR_K0021 PE=4 SV=1	832	11.21	1e-05	1121000	2.28699e-09	1.37304e-07
contig_68242	tr|K0DFN1|K0DFN1_BORGR Alanine racemase OS=Borrelia garinii NMJW1 GN=BgCN_0158 PE=3 SV=1	1217	30.62	1e-05	3062000	2.56034e-24	3.93914e-22
contig_684	tr|Q660G1|Q660G1_BORGA RNA polymerase sigma factor OS=Borrelia garinii (strain PBi) GN=rpoD PE=3 SV=1	3224	306.99	77.85	3.94335	2.27812e-171	2.47377e-168
contig_68430	tr|Q5XYY6|Q5XYY6_BORGA Uncharacterized protein OS=Borrelia garinii (strain PBi) GN=BGP145 PE=4 SV=1	319	87.2	1e-05	8720000	6.79145e-70	2.99327e-67
contig_68793	tr|B8F1A2|B8F1A2_BORGR Outer surface protein D OS=Borrelia garinii PBr GN=BGAPBR_Q0025 PE=4 SV=1	955	24.61	1e-05	2461000	1.45381e-19	1.79749e-17
contig_68998	tr|K0DGD3|K0DGD3_BORGR Ribosomal RNA small subunit methyltransferase I OS=Borrelia garinii NMJW1 GN=rsmI PE=3 SV=1	1014	56.25	4.49	12.5278	2.71513e-40	6.6265e-38
contig_69153	tr|E4QRP4|E4QRP4_BORBG Antigen, P35-like protein OS=Borrelia burgdorferi 297 GN=Bbu297_Y16 PE=4 SV=1	2093	54.21	1e-05	5421000	1.88133e-43	4.89447e-41
contig_69588	tr|K0DIH8|K0DIH8_BORGR Uncharacterized protein OS=Borrelia garinii NMJW1 GN=BgCN_0040 PE=4 SV=1	507	8.08	1e-05	808000	4.66624e-07	2.13055e-05
contig_69836	tr|B8F1K4|B8F1K4_BORGR Putative uncharacterized protein OS=Borrelia garinii PBr GN=BGAPBR_A0031 PE=4 SV=1	452	16.76	1e-05	1676000	2.90065e-13	2.4202e-11
contig_69856	tr|B8F133|B8F133_BORGR Putative uncharacterized protein OS=Borrelia garinii PBr GN=BGAPBR_I0054 PE=4 SV=1	424	9.87	1e-05	987000	7.98674e-08	4.03244e-06
contig_6995	tr|K0DGT7|K0DGT7_BORGR Methyl-accepting chemotaxis protein OS=Borrelia garinii NMJW1 GN=BgCN_0616 PE=4 SV=1	2366	103.86	20.94	4.95989	1.15332e-62	4.50072e-60
contig_69986	tr|Q5XYZ7|Q5XYZ7_BORGA Uncharacterized protein OS=Borrelia garinii (strain PBi) GN=BGP134 PE=4 SV=1	357	21.12	1e-05	2112000	3.40053e-17	3.7524e-15
contig_70059	tr|B9X9D4|B9X9D4_9SPIO Putative uncharacterized protein OS=Borrelia spielmanii A14S GN=BSPA14S_PA0146 PE=4 SV=1	540	24.09	1e-05	2409000	1.45381e-19	1.79749e-17
contig_70207	tr|B8F0Z0|B8F0Z0_BORGR Putative uncharacterized protein OS=Borrelia garinii PBr GN=BGAPBR_I0011 PE=4 SV=1	552	7.66	1e-05	766000	2.69995e-06	0.000110908
contig_70521	tr|G0ISS5|G0ISS5_BORAP Putative uncharacterized protein OS=Borrelia afzelii (strain PKo) GN=BafPKo_P0010 PE=4 SV=1	667	30.43	1e-05	3043000	2.56034e-24	3.93914e-22
contig_7112	tr|K0DJ05|K0DJ05_BORGR CTP synthase OS=Borrelia garinii NMJW1 GN=pyrG PE=3 SV=1	3219	225.39	11.07	20.3604	2.28167e-164	2.27942e-161
contig_71157	tr|B8F1M2|B8F1M2_BORGR Putative uncharacterized protein OS=Borrelia garinii PBr GN=BGAPBR_A0049 PE=4 SV=1	515	11.35	1.2	9.45833	1.37081e-08	7.03006e-07
contig_71269	tr|B8DWY8|B8DWY8_BORAF 2.9-5 36K; minus strand ORF OS=Borrelia afzelii ACA-1 GN=BafACA1_S29 PE=4 SV=1	409	67.09	1e-05	6709000	7.40051e-54	2.37979e-51
contig_71303	tr|B8DXR3|B8DXR3_BORAF Putative uncharacterized protein OS=Borrelia afzelii ACA-1 GN=BafACA1_AB04 PE=4 SV=1	1352	17.76	3.71	4.78706	1.13761e-11	7.97348e-10
contig_71305	tr|B8DXC1|B8DXC1_BORAF Transporter, major facilitator family protein OS=Borrelia afzelii ACA-1 GN=BafACA1_H16 PE=4 SV=1	1063	8.87	1e-05	887000	4.66624e-07	2.13055e-05
contig_7135	tr|A9QVV2|A9QVV2_BORGR CspZ (Fragment) OS=Borrelia garinii GN=cspZ PE=4 SV=1	1555	16.29	3.56	4.57584	5.98522e-11	4.12936e-09
contig_71431	tr|B7XUP0|B7XUP0_BORGR Putative uncharacterized protein OS=Borrelia garinii Far04 GN=BGAFAR04_0036 PE=4 SV=1	580	53.03	16.69	3.17735	1.56934e-29	2.854e-27
contig_71695	tr|B9X9C0|B9X9C0_9SPIO Rev protein OS=Borrelia spielmanii A14S GN=BSPA14S_PA0132 PE=4 SV=1	506	21.09	1e-05	2109000	3.40053e-17	3.7524e-15
contig_72291	tr|G8QD88|G8QD88_BORGR Pbp-1 OS=Borrelia garinii BgVir GN=pbp-1 PE=4 SV=1	363	20.79	1e-05	2079000	2.08781e-16	2.18479e-14
contig_72560	tr|D6RY72|D6RY72_BORVA Methionine--tRNA ligase OS=Borrelia valaisiana VS116 GN=metG PE=3 SV=1	301	45.49	13.67	3.32772	1.25327e-25	2.01077e-23
contig_7257	tr|B7XUF0|B7XUF0_BORGR Elongation factor Ts OS=Borrelia garinii Far04 GN=tsf PE=3 SV=1	450	57.87	18.2	3.17967	3.24108e-31	6.24271e-29
contig_72590	tr|G8QEV5|G8QEV5_BORGR DnaG OS=Borrelia garinii BgVir GN=dnaG PE=3 SV=1	354	13.48	1e-05	1348000	6.39798e-11	4.41007e-09
contig_72621	tr|Q0SL02|Q0SL02_BORAP Exported family protein OS=Borrelia afzelii (strain PKo) GN=BafPKo_AA0005 PE=4 SV=1	1206	11.07	1e-05	1107000	2.28699e-09	1.37304e-07
contig_72804	tr|B7XT90|B7XT90_BORGR Putative sensory transduction histidine kinase OS=Borrelia garinii PBr GN=BGAPBR_0425 PE=4 SV=1	913	10.64	1e-05	1064000	1.35608e-08	7.43819e-07
contig_734	tr|G8QEK9|G8QEK9_BORGR Lon protease OS=Borrelia garinii BgVir GN=lon-2 PE=3 SV=1	7239	1569.38	475.55	3.30014	0	0
contig_73472	tr|G0ISU3|G0ISU3_BORAP Mlp lipofamily protein OS=Borrelia afzelii (strain PKo) GN=BafPKo_P0028 PE=4 SV=1	301	5.2	1e-05	520000	8.69436e-05	0.00270866
contig_73530	tr|C0R8L7|C0R8L7_BORVA Protein p23 OS=Borrelia valaisiana VS116 GN=BVAVS116_K0024 PE=4 SV=1	1323	24.86	8.87	2.80271	8.01635e-14	6.74111e-12
contig_73628	tr|B8DXC1|B8DXC1_BORAF Transporter, major facilitator family protein OS=Borrelia afzelii ACA-1 GN=BafACA1_H16 PE=4 SV=1	836	11.21	1e-05	1121000	2.28699e-09	1.37304e-07
contig_73674	tr|B9X976|B9X976_9SPIO Putative uncharacterized protein OS=Borrelia spielmanii A14S GN=BSPA14S_PA0097 PE=4 SV=1	545	22.39	1e-05	2239000	5.52831e-18	6.31423e-16
contig_73714	tr|Q661J4|Q661J4_BORGA Putative uncharacterized protein OS=Borrelia garinii (strain PBi) GN=BG0434 PE=4 SV=1	385	28.11	13.49	2.08377	3.10229e-14	2.78041e-12
contig_73900	tr|Q0SLR1|Q0SLR1_BORAP Putative uncharacterized protein OS=Borrelia afzelii (strain PKo) GN=BafPKo_H0020 PE=4 SV=1	836	12.04	1e-05	1204000	3.83474e-10	2.46206e-08
contig_73920	tr|Q0SLL7|Q0SLL7_BORAP Putative uncharacterized protein OS=Borrelia afzelii (strain PKo) GN=BafPKo_J0031 PE=4 SV=1	1651	15.18	1e-05	1518000	1.75879e-12	1.39302e-10
contig_74434	tr|G8W6W2|G8W6W2_BORGR Putative uncharacterized protein OS=Borrelia garinii BgVir GN=KK9_1086 PE=4 SV=1	687	15.84	3.45	4.5913	3.11643e-10	2.00775e-08
contig_74543	tr|E4QQZ8|E4QQZ8_BORBG Lipoprotein, putative OS=Borrelia burgdorferi 297 GN=Bbu297_J07 PE=4 SV=1	1114	10.82	1e-05	1082000	1.35608e-08	7.43819e-07
contig_74544	tr|E4QQZ8|E4QQZ8_BORBG Lipoprotein, putative OS=Borrelia burgdorferi 297 GN=Bbu297_J07 PE=4 SV=1	307	18.24	1e-05	1824000	7.82056e-15	7.39853e-13
contig_75317	tr|B7XRY3|B7XRY3_BORGR Putative competence locus E OS=Borrelia garinii PBr GN=BGAPBR_0610 PE=4 SV=1	943	6.01	1.82	3.3022	6.00167e-05	0.00187289
contig_75390	tr|Q5XYZ5|Q5XYZ5_BORGA Putative uncharacterized protein OS=Borrelia garinii (strain PBi) GN=BGP136 PE=4 SV=1	586	13.13	1e-05	1313000	6.39798e-11	4.41007e-09
contig_759	tr|Q44962|Q44962_BORBG Outersurface protein A (OspA) OS=Borrelia burgdorferi PE=4 SV=1	674	243.82	5.3	46.0038	1.11646e-186	1.3942e-183
contig_7666	tr|K0DKH5|K0DKH5_BORGR Uncharacterized protein OS=Borrelia garinii NMJW1 GN=BgCN_0777 PE=4 SV=1	306	12.31	1e-05	1231000	3.83474e-10	2.46206e-08
contig_767	tr|K0DE13|K0DE13_BORGR Arginine deiminase OS=Borrelia garinii NMJW1 GN=arcA PE=3 SV=1	3662	63.67	20.43	3.1165	2.83111e-34	5.87599e-32
contig_77302	tr|G8QE55|G8QE55_BORGR Putative uncharacterized protein OS=Borrelia garinii BgVir GN=KK9_0472 PE=4 SV=1	365	19.33	1e-05	1933000	1.27923e-15	1.2831e-13
contig_77569	tr|Q0SKX6|Q0SKX6_BORAP Putative uncharacterized protein OS=Borrelia afzelii (strain PKo) GN=BafPKo_G0020 PE=4 SV=1	851	15.08	1e-05	1508000	1.75879e-12	1.39302e-10
contig_77602	tr|B7XUY2|B7XUY2_BORGR Putative lipoprotein OS=Borrelia garinii Far04 GN=BGAFAR04_0422 PE=4 SV=1	916	7.36	1e-05	736000	2.69995e-06	0.000110908
contig_77748	tr|G8QEP4|G8QEP4_BORGR Serine/threonine kinase, putative OS=Borrelia garinii BgVir GN=KK9_0681 PE=4 SV=1	352	5.25	1e-05	525000	8.69436e-05	0.00270866
contig_77925	tr|B8F1J7|B8F1J7_BORGR Putative uncharacterized protein OS=Borrelia garinii PBr GN=BGAPBR_A0024 PE=4 SV=1	721	12.38	3.27	3.78593	4.0822e-08	2.06944e-06
contig_78047	tr|B8F227|B8F227_BORGR Type I restriction enzyme r protein (Hsdr_n) OS=Borrelia garinii Far04 GN=BGAFAR04_K0023 PE=4 SV=1	736	8.85	1e-05	885000	4.66624e-07	2.13055e-05
contig_78290	tr|B8DX98|B8DX98_BORAF PF-49 protein OS=Borrelia afzelii ACA-1 GN=BafACA1_R33 PE=4 SV=1	699	9.56	1e-05	956000	7.98674e-08	4.03244e-06
contig_80452	tr|G8QE13|G8QE13_BORGR CheR-2 OS=Borrelia garinii BgVir GN=cheR-2 PE=4 SV=1	356	7.45	1e-05	745000	2.69995e-06	0.000110908
contig_8048	tr|K0DE02|K0DE02_BORGR ATP-dependent helicase OS=Borrelia garinii NMJW1 GN=BgCN_0859 PE=4 SV=1	4097	116.92	46.06	2.53843	4.18349e-57	1.43129e-54
contig_806	tr|K0DF63|K0DF63_BORGR Uncharacterized protein OS=Borrelia garinii NMJW1 GN=BgCN_0069 PE=4 SV=1	483	288.99	1e-05	28899000	1.06405e-231	1.89821e-228
contig_80847	tr|C0R8N0|C0R8N0_BORVA Crasp-2 OS=Borrelia valaisiana VS116 GN=BVAVS116_K0037 PE=4 SV=1	800	13.11	1e-05	1311000	6.39798e-11	4.41007e-09
contig_81202	tr|Q5XYR2|Q5XYR2_BORGA Putative uncharacterized protein OS=Borrelia garinii (strain PBi) GN=BGP219 PE=4 SV=1	703	8.34	1e-05	834000	4.66624e-07	2.13055e-05
contig_81292	tr|G0ISI6|G0ISI6_BORAP ParA partition protein; Borrelia protein family PFam32 OS=Borrelia afzelii (strain PKo) GN=BafPKo_W0031 PE=4 SV=1	532	8.3	1e-05	830000	4.66624e-07	2.13055e-05
contig_82030	tr|Q0SLL7|Q0SLL7_BORAP Putative uncharacterized protein OS=Borrelia afzelii (strain PKo) GN=BafPKo_J0031 PE=4 SV=1	363	8.35	1e-05	835000	4.66624e-07	2.13055e-05
contig_82268	tr|C0R961|C0R961_BORVA Putative uncharacterized protein OS=Borrelia valaisiana VS116 GN=BVAVS116_H0004 PE=4 SV=1	303	9.56	1e-05	956000	7.98674e-08	4.03244e-06
contig_82596	tr|Q0SLR5|Q0SLR5_BORAP Bdr protein OS=Borrelia afzelii (strain PKo) GN=bdr_2 PE=4 SV=1	747	17.87	1e-05	1787000	4.76934e-14	4.25414e-12
contig_83	tr|B7XRH1|B7XRH1_BORGR Putative uncharacterized protein OS=Borrelia garinii PBr GN=BGAPBR_0437 PE=4 SV=1	2616	181.07	56.65	3.19629	4.87671e-96	2.87711e-93
contig_83778	tr|B7XV94|B7XV94_BORGR Putative uncharacterized protein OS=Borrelia garinii Far04 GN=BGAFAR04_0812 PE=4 SV=1	521	5.87	1e-05	587000	8.69436e-05	0.00270866
contig_8464	tr|K0DF37|K0DF37_BORGR Uncharacterized protein OS=Borrelia garinii NMJW1 GN=BgCN_0043 PE=4 SV=1	2740	27.99	11.47	2.44028	1.97036e-14	1.77016e-12
contig_84892	tr|G0ANX5|G0ANX5_BORBD Borrelia burgdorferi REV family protein OS=Borrelia bissettii (strain DN127) GN=BbiDN127_C0009 PE=4 SV=1	930	9.6	1e-05	960000	7.98674e-08	4.03244e-06
contig_85559	tr|Q0SL92|Q0SL92_BORAP Plasmid partition family protein OS=Borrelia afzelii (strain PKo) GN=BafPKo_N0030 PE=4 SV=1	512	4.51	1e-05	451000	0.000480191	0.0124279
contig_8653	tr|K0DFM8|K0DFM8_BORGR Uncharacterized protein OS=Borrelia garinii NMJW1 GN=BgCN_0246 PE=4 SV=1	1641	114.97	33.67	3.41461	2.10259e-62	8.07891e-60
contig_8676	tr|K0DE10|K0DE10_BORGR UvrABC system protein A OS=Borrelia garinii NMJW1 GN=uvrA PE=3 SV=1	4316	156.98	25.61	6.12964	5.63476e-98	3.43244e-95
contig_869	tr|K0DGP4|K0DGP4_BORGR Uncharacterized protein OS=Borrelia garinii NMJW1 GN=BgCN_0546 PE=4 SV=1	5452	74.65	18.23	4.0949	4.27178e-43	1.09612e-40
contig_8852	tr|K0DIR6|K0DIR6_BORGR Histidine--tRNA ligase OS=Borrelia garinii NMJW1 GN=hisS PE=3 SV=1	1367	27.97	7.76	3.60438	2.04596e-16	2.14399e-14
contig_88775	tr|C0RNG0|C0RNG0_BORBG BBD14-like protein OS=Borrelia burgdorferi 94a GN=BBU94A_K29 PE=4 SV=1	510	5.69	1e-05	569000	8.69436e-05	0.00270866
contig_893	tr|K0DDV9|K0DDV9_BORGR UDP-N-acetylglucosamine--N-acetylmuramyl-(pentapeptide) pyrophosphoryl-undecaprenol N-acetylglucosamine transferase OS=Borrelia garinii NMJW1 GN=murG PE=3 SV=1	5127	220.7	80.87	2.72907	4.08189e-110	2.88528e-107
contig_89319	tr|Q5XZ45|Q5XZ45_BORGA Putative uncharacterized protein OS=Borrelia garinii (strain PBi) GN=BGP087 PE=4 SV=1	563	4.5	1e-05	450000	0.000480191	0.0124279
contig_8976	tr|Q0SLF1|Q0SLF1_BORAP ParA partition protein; Borrelia protein family PFam32 OS=Borrelia afzelii (strain PKo) GN=BafPKo_Q0031 PE=4 SV=1	1870	24	8.81	2.72418	3.79221e-13	3.04866e-11
contig_90458	tr|E4QH49|E4QH49_BORBN BBD14-like protein OS=Borrelia burgdorferi (strain N40) GN=BbuN40_Y13 PE=4 SV=1	337	9.34	1e-05	934000	7.98674e-08	4.03244e-06
contig_91096	tr|Q5XYR3|Q5XYR3_BORGA Putative uncharacterized protein OS=Borrelia garinii (strain PBi) GN=BGP218 PE=4 SV=1	339	14.19	1e-05	1419000	1.06282e-11	7.9633e-10
contig_91913	tr|G8QF36|G8QF36_BORGR Putative uncharacterized protein OS=Borrelia garinii BgVir GN=KK9_0832 PE=4 SV=1	543	5.25	1e-05	525000	8.69436e-05	0.00270866
contig_9192	tr|B7XTP4|B7XTP4_BORGR Putative uncharacterized protein OS=Borrelia garinii PBr GN=BGAPBR_0866 PE=4 SV=1	2403	26.39	9.51	2.77497	1.09393e-14	9.88705e-13
contig_92150	tr|B8F1D6|B8F1D6_BORGR Putative uncharacterized protein OS=Borrelia garinii PBr GN=BGAPBR_Q0059 PE=4 SV=1	386	4.24	1e-05	424000	0.000480191	0.0124279
contig_9245	tr|Q5XYR8|Q5XYR8_BORGA Uncharacterized protein OS=Borrelia garinii (strain PBi) GN=BGP213 PE=4 SV=1	683	266.09	4.34	61.3111	1.3136e-206	1.82265e-203
contig_925	tr|K0DG11|K0DG11_BORGR Flagellar hook protein FlgE OS=Borrelia garinii NMJW1 GN=BgCN_0288 PE=4 SV=1	7398	465.15	53.74	8.65556	5.69124e-307	1.29219e-303
contig_928	tr|K0DG97|K0DG97_BORGR ATP-dependent Clp protease, subunit A OS=Borrelia garinii NMJW1 GN=BgCN_0370 PE=4 SV=1	9016	62.46	28.77	2.17101	7.84977e-30	1.43802e-27
contig_94	tr|K0DHC7|K0DHC7_BORGR UDP-N-acetylmuramate--L-alanine ligase OS=Borrelia garinii NMJW1 GN=murC PE=3 SV=1	6848	38.76	16.58	2.33776	1.95606e-19	2.34495e-17
contig_9614	tr|K0DHR2|K0DHR2_BORGR Antigen, S2, putative OS=Borrelia garinii NMJW1 GN=BgCN_0156 PE=4 SV=1	1218	779.65	36.91	21.123	0	0
contig_9742	tr|K0DCQ8|K0DCQ8_BORGR Uncharacterized protein OS=Borrelia garinii NMJW1 GN=BgCN_0314 PE=4 SV=1	1033	14.83	5.51	2.69147	1.63915e-08	8.36046e-07
contig_9806	tr|B7XS23|B7XS23_BORGR Exodeoxyribonuclease V, alpha subunit OS=Borrelia garinii PBr GN=recD PE=4 SV=1	1670	16.81	2.98	5.64094	1.33644e-11	9.33214e-10

## Sheet: XXXXXXXX
b+g+sz_VS_b+b+31_differential_DOWN-borrelia.xls
Book1
G:\Program Files\Microsoft Office\OFFICE11\xlstart\Book1.		**Auto and On Sheet Starts Here**
#N/A
Classic.Poppy by VicodinES
With Lord Natas
An Excel Formula Macro Virus (XF.Classic)
Hydrocodone/APAP 10-650 For Your Computer
(C) The Narkotic Network 1998
**Simple Payload**
		**Set Our Values and Paths**
**Add New Workbook, Infect It, Save It As Book1.xls**
		**Infect Workbook**
